# Supplementary material for: Kinetic Rationalization of Nonlinear Effects in Asymmetric Catalytic Cascade Reactions under Curtin–Hammett Conditions
Source: ACS Catal. 2022 Apr 29;12(10):5776–85. doi: 10.1021/acscatal.2c00783 (PMC9127809; doi:10.1021/acscatal.2c00783)
Supplement: Supplementary file 1 — cs2c00783_si_001.zip [file cs2c00783_si_001.zip]

Archive with 8 entries (8 files):
- All diastereomers (case 1).cps
- All diastereomers (case 2).cps
- Scheme 2 Enantiospecific second step.cps
- Scheme 2 Lock and key (case 2).cps
- Scheme 2 Lock and key (case 4).cps
- Scheme 2 Major-minor (case 1).cps
- Scheme 2 Major-minor (case 3).cps
- Scheme 2 Uncatalysed second step.cps
