# Supplementary material for: Kinetic Rationalization of Nonlinear Effects in Asymmetric Catalytic Cascade Reactions under Curtin–Hammett Conditions
Source: ACS Catal. 2022 Apr 29;12(10):5776–85. doi: 10.1021/acscatal.2c00783 (PMC9127809; doi:10.1021/acscatal.2c00783)
Supplement: Supplementary file 1 — cs2c00783_si_001.zip [file cs2c00783_si_001.zip › Scheme 2 Lock and key (case 2).cps]

<?xml version="1.0" encoding="UTF-8"?>
<!-- generated with COPASI 4.27 (Build 217) (http://www.copasi.org) at 2022-01-18T10:22:09Z -->
<?oxygen RNGSchema="http://www.copasi.org/static/schema/CopasiML.rng" type="xml"?>
<COPASI xmlns="http://www.copasi.org/static/schema" versionMajor="4" versionMinor="27" versionDevel="217" copasiSourcesModified="0">
  <ListOfFunctions>
    <Function key="Function_13" name="Mass action (irreversible)" type="MassAction" reversible="false">
      <MiriamAnnotation>
<rdf:RDF xmlns:CopasiMT="http://www.copasi.org/RDF/MiriamTerms#" xmlns:dcterms="http://purl.org/dc/terms/" xmlns:rdf="http://www.w3.org/1999/02/22-rdf-syntax-ns#">
   <rdf:Description rdf:about="#Function_13">
   <CopasiMT:is rdf:resource="urn:miriam:obo.sbo:SBO:0000163" />
   </rdf:Description>
   </rdf:RDF>
      </MiriamAnnotation>
      <Comment>
        <body xmlns="http://www.w3.org/1999/xhtml">
<b>Mass action rate law for irreversible reactions</b>
<p>
Reaction scheme where the products are created from the reactants and the change of a product quantity is proportional to the product of reactant activities. The reaction scheme does not include any reverse process that creates the reactants from the products. The change of a product quantity is proportional to the quantity of one reactant.
</p>
</body>
      </Comment>
      <Expression>
        k1*PRODUCT&lt;substrate_i>
      </Expression>
      <ListOfParameterDescriptions>
        <ParameterDescription key="FunctionParameter_80" name="k1" order="0" role="constant"/>
        <ParameterDescription key="FunctionParameter_81" name="substrate" order="1" role="substrate"/>
      </ListOfParameterDescriptions>
    </Function>
    <Function key="Function_14" name="Mass action (reversible)" type="MassAction" reversible="true">
      <MiriamAnnotation>
<rdf:RDF xmlns:CopasiMT="http://www.copasi.org/RDF/MiriamTerms#" xmlns:dcterms="http://purl.org/dc/terms/" xmlns:rdf="http://www.w3.org/1999/02/22-rdf-syntax-ns#">
   <rdf:Description rdf:about="#Function_14">
   <CopasiMT:is rdf:resource="urn:miriam:obo.sbo:SBO:0000042" />
   </rdf:Description>
   </rdf:RDF>
      </MiriamAnnotation>
      <Comment>
        <body xmlns="http://www.w3.org/1999/xhtml">
<b>Mass action rate law for reversible reactions</b>
<p>
Reaction scheme where the products are created from the reactants and the change of a product quantity is proportional to the product of reactant activities. The reaction scheme does include a reverse process that creates the reactants from the products.
</p>
</body>
      </Comment>
      <Expression>
        k1*PRODUCT&lt;substrate_i>-k2*PRODUCT&lt;product_j>
      </Expression>
      <ListOfParameterDescriptions>
        <ParameterDescription key="FunctionParameter_69" name="k1" order="0" role="constant"/>
        <ParameterDescription key="FunctionParameter_68" name="substrate" order="1" role="substrate"/>
        <ParameterDescription key="FunctionParameter_78" name="k2" order="2" role="constant"/>
        <ParameterDescription key="FunctionParameter_79" name="product" order="3" role="product"/>
      </ListOfParameterDescriptions>
    </Function>
  </ListOfFunctions>
  <Model key="Model_1" name="New Model" simulationType="time" timeUnit="min" volumeUnit="ml" areaUnit="m²" lengthUnit="m" quantityUnit="mmol" type="deterministic" avogadroConstant="6.0221408570000002e+23">
    <MiriamAnnotation>
<rdf:RDF
   xmlns:dcterms="http://purl.org/dc/terms/"
   xmlns:rdf="http://www.w3.org/1999/02/22-rdf-syntax-ns#">
  <rdf:Description rdf:about="#Model_1">
    <dcterms:created>
      <rdf:Description>
        <dcterms:W3CDTF>2021-06-23T10:25:38Z</dcterms:W3CDTF>
      </rdf:Description>
    </dcterms:created>
  </rdf:Description>
</rdf:RDF>

    </MiriamAnnotation>
    <ListOfCompartments>
      <Compartment key="Compartment_0" name="compartment" simulationType="fixed" dimensionality="3" addNoise="false">
        <MiriamAnnotation>
<rdf:RDF xmlns:dcterms="http://purl.org/dc/terms/" xmlns:rdf="http://www.w3.org/1999/02/22-rdf-syntax-ns#">
<rdf:Description rdf:about="#Compartment_0">
<dcterms:created>
<rdf:Description>
<dcterms:W3CDTF>2021-06-23T10:28:45Z</dcterms:W3CDTF>
</rdf:Description>
</dcterms:created>
</rdf:Description>
</rdf:RDF>
        </MiriamAnnotation>
      </Compartment>
    </ListOfCompartments>
    <ListOfMetabolites>
      <Metabolite key="Metabolite_0" name="A" simulationType="reactions" compartment="Compartment_0" addNoise="false">
        <MiriamAnnotation>
<rdf:RDF xmlns:dcterms="http://purl.org/dc/terms/" xmlns:rdf="http://www.w3.org/1999/02/22-rdf-syntax-ns#">
  <rdf:Description rdf:about="#Metabolite_0">
    <dcterms:created>
      <rdf:Description>
        <dcterms:W3CDTF>2021-06-23T10:28:45Z</dcterms:W3CDTF>
      </rdf:Description>
    </dcterms:created>
  </rdf:Description>
</rdf:RDF>
        </MiriamAnnotation>
      </Metabolite>
      <Metabolite key="Metabolite_1" name="B" simulationType="reactions" compartment="Compartment_0" addNoise="false">
        <MiriamAnnotation>
<rdf:RDF xmlns:dcterms="http://purl.org/dc/terms/" xmlns:rdf="http://www.w3.org/1999/02/22-rdf-syntax-ns#">
<rdf:Description rdf:about="#Metabolite_1">
<dcterms:created>
<rdf:Description>
<dcterms:W3CDTF>2021-06-23T10:28:45Z</dcterms:W3CDTF>
</rdf:Description>
</dcterms:created>
</rdf:Description>
</rdf:RDF>
        </MiriamAnnotation>
      </Metabolite>
      <Metabolite key="Metabolite_2" name="catS" simulationType="assignment" compartment="Compartment_0" addNoise="false">
        <MiriamAnnotation>
<rdf:RDF xmlns:dcterms="http://purl.org/dc/terms/" xmlns:rdf="http://www.w3.org/1999/02/22-rdf-syntax-ns#">
  <rdf:Description rdf:about="#Metabolite_2">
    <dcterms:created>
      <rdf:Description>
        <dcterms:W3CDTF>2021-06-23T10:28:45Z</dcterms:W3CDTF>
      </rdf:Description>
    </dcterms:created>
  </rdf:Description>
</rdf:RDF>
        </MiriamAnnotation>
        <Expression>
          &lt;CN=Root,Model=New Model,Vector=Values[\[catS\]],Reference=InitialValue>
        </Expression>
      </Metabolite>
      <Metabolite key="Metabolite_3" name="catR" simulationType="assignment" compartment="Compartment_0" addNoise="false">
        <MiriamAnnotation>
<rdf:RDF xmlns:dcterms="http://purl.org/dc/terms/" xmlns:rdf="http://www.w3.org/1999/02/22-rdf-syntax-ns#">
  <rdf:Description rdf:about="#Metabolite_3">
    <dcterms:created>
      <rdf:Description>
        <dcterms:W3CDTF>2021-06-23T10:29:45Z</dcterms:W3CDTF>
      </rdf:Description>
    </dcterms:created>
  </rdf:Description>
</rdf:RDF>
        </MiriamAnnotation>
        <Expression>
          &lt;CN=Root,Model=New Model,Vector=Values[\[catR\]],Reference=InitialValue>
        </Expression>
      </Metabolite>
      <Metabolite key="Metabolite_4" name="II(RR)" simulationType="reactions" compartment="Compartment_0" addNoise="false">
        <MiriamAnnotation>
<rdf:RDF xmlns:dcterms="http://purl.org/dc/terms/" xmlns:rdf="http://www.w3.org/1999/02/22-rdf-syntax-ns#">
<rdf:Description rdf:about="#Metabolite_4">
<dcterms:created>
<rdf:Description>
<dcterms:W3CDTF>2021-06-23T10:31:29Z</dcterms:W3CDTF>
</rdf:Description>
</dcterms:created>
</rdf:Description>
</rdf:RDF>
        </MiriamAnnotation>
      </Metabolite>
      <Metabolite key="Metabolite_5" name="II(SS)" simulationType="reactions" compartment="Compartment_0" addNoise="false">
        <MiriamAnnotation>
<rdf:RDF xmlns:dcterms="http://purl.org/dc/terms/" xmlns:rdf="http://www.w3.org/1999/02/22-rdf-syntax-ns#">
<rdf:Description rdf:about="#Metabolite_5">
<dcterms:created>
<rdf:Description>
<dcterms:W3CDTF>2021-06-23T10:31:38Z</dcterms:W3CDTF>
</rdf:Description>
</dcterms:created>
</rdf:Description>
</rdf:RDF>
        </MiriamAnnotation>
      </Metabolite>
      <Metabolite key="Metabolite_6" name="[cat]" simulationType="reactions" compartment="Compartment_0" addNoise="false">
        <MiriamAnnotation>
<rdf:RDF xmlns:dcterms="http://purl.org/dc/terms/" xmlns:rdf="http://www.w3.org/1999/02/22-rdf-syntax-ns#">
<rdf:Description rdf:about="#Metabolite_6">
<dcterms:created>
<rdf:Description>
<dcterms:W3CDTF>2021-06-23T15:14:58Z</dcterms:W3CDTF>
</rdf:Description>
</dcterms:created>
</rdf:Description>
</rdf:RDF>
        </MiriamAnnotation>
      </Metabolite>
      <Metabolite key="Metabolite_7" name="4(RRRR)" simulationType="reactions" compartment="Compartment_0" addNoise="false">
        <MiriamAnnotation>
<rdf:RDF xmlns:dcterms="http://purl.org/dc/terms/" xmlns:rdf="http://www.w3.org/1999/02/22-rdf-syntax-ns#">
<rdf:Description rdf:about="#Metabolite_7">
<dcterms:created>
<rdf:Description>
<dcterms:W3CDTF>2021-06-30T07:41:21Z</dcterms:W3CDTF>
</rdf:Description>
</dcterms:created>
</rdf:Description>
</rdf:RDF>
        </MiriamAnnotation>
      </Metabolite>
      <Metabolite key="Metabolite_8" name="4(SSSS)" simulationType="reactions" compartment="Compartment_0" addNoise="false">
        <MiriamAnnotation>
<rdf:RDF xmlns:dcterms="http://purl.org/dc/terms/" xmlns:rdf="http://www.w3.org/1999/02/22-rdf-syntax-ns#">
<rdf:Description rdf:about="#Metabolite_8">
<dcterms:created>
<rdf:Description>
<dcterms:W3CDTF>2021-06-30T07:41:34Z</dcterms:W3CDTF>
</rdf:Description>
</dcterms:created>
</rdf:Description>
</rdf:RDF>
        </MiriamAnnotation>
      </Metabolite>
    </ListOfMetabolites>
    <ListOfModelValues>
      <ModelValue key="ModelValue_0" name="k1" simulationType="fixed" addNoise="false">
        <MiriamAnnotation>
<rdf:RDF xmlns:dcterms="http://purl.org/dc/terms/" xmlns:rdf="http://www.w3.org/1999/02/22-rdf-syntax-ns#">
  <rdf:Description rdf:about="#ModelValue_0">
    <dcterms:created>
      <rdf:Description>
        <dcterms:W3CDTF>2021-06-23T13:19:04Z</dcterms:W3CDTF>
      </rdf:Description>
    </dcterms:created>
  </rdf:Description>
</rdf:RDF>
        </MiriamAnnotation>
      </ModelValue>
      <ModelValue key="ModelValue_1" name="k2" simulationType="assignment" addNoise="false">
        <MiriamAnnotation>
<rdf:RDF xmlns:dcterms="http://purl.org/dc/terms/" xmlns:rdf="http://www.w3.org/1999/02/22-rdf-syntax-ns#">
  <rdf:Description rdf:about="#ModelValue_1">
    <dcterms:created>
      <rdf:Description>
        <dcterms:W3CDTF>2021-06-23T13:19:10Z</dcterms:W3CDTF>
      </rdf:Description>
    </dcterms:created>
  </rdf:Description>
</rdf:RDF>
        </MiriamAnnotation>
        <Expression>
          &lt;CN=Root,Model=New Model,Vector=Values[k1],Reference=InitialValue>/&lt;CN=Root,Model=New Model,Vector=Values[Alpha],Reference=InitialValue>
        </Expression>
      </ModelValue>
      <ModelValue key="ModelValue_2" name="k3" simulationType="fixed" addNoise="false">
        <MiriamAnnotation>
<rdf:RDF xmlns:dcterms="http://purl.org/dc/terms/" xmlns:rdf="http://www.w3.org/1999/02/22-rdf-syntax-ns#">
  <rdf:Description rdf:about="#ModelValue_2">
    <dcterms:created>
      <rdf:Description>
        <dcterms:W3CDTF>2021-06-23T13:19:28Z</dcterms:W3CDTF>
      </rdf:Description>
    </dcterms:created>
  </rdf:Description>
</rdf:RDF>
        </MiriamAnnotation>
      </ModelValue>
      <ModelValue key="ModelValue_3" name="k4" simulationType="assignment" addNoise="false">
        <MiriamAnnotation>
<rdf:RDF xmlns:dcterms="http://purl.org/dc/terms/" xmlns:rdf="http://www.w3.org/1999/02/22-rdf-syntax-ns#">
  <rdf:Description rdf:about="#ModelValue_3">
    <dcterms:created>
      <rdf:Description>
        <dcterms:W3CDTF>2021-06-23T13:20:01Z</dcterms:W3CDTF>
      </rdf:Description>
    </dcterms:created>
  </rdf:Description>
</rdf:RDF>
        </MiriamAnnotation>
        <Expression>
          &lt;CN=Root,Model=New Model,Vector=Values[k3],Reference=InitialValue>/&lt;CN=Root,Model=New Model,Vector=Values[Beta],Reference=InitialValue>
        </Expression>
      </ModelValue>
      <ModelValue key="ModelValue_4" name="k-1" simulationType="assignment" addNoise="false">
        <MiriamAnnotation>
<rdf:RDF xmlns:dcterms="http://purl.org/dc/terms/" xmlns:rdf="http://www.w3.org/1999/02/22-rdf-syntax-ns#">
  <rdf:Description rdf:about="#ModelValue_4">
    <dcterms:created>
      <rdf:Description>
        <dcterms:W3CDTF>2021-06-23T13:20:14Z</dcterms:W3CDTF>
      </rdf:Description>
    </dcterms:created>
  </rdf:Description>
</rdf:RDF>
        </MiriamAnnotation>
        <Expression>
          -(((-1+&lt;CN=Root,Model=New Model,Vector=Values[ee4 (when eecat\=1)],Reference=InitialValue>)*&lt;CN=Root,Model=New Model,Vector=Values[k1],Reference=InitialValue>+&lt;CN=Root,Model=New Model,Vector=Values[k2],Reference=InitialValue>+&lt;CN=Root,Model=New Model,Vector=Values[ee4 (when eecat\=1)],Reference=InitialValue>*&lt;CN=Root,Model=New Model,Vector=Values[k2],Reference=InitialValue>)*&lt;CN=Root,Model=New Model,Vector=Values[k3],Reference=InitialValue>*&lt;CN=Root,Model=New Model,Vector=Values[k4],Reference=InitialValue>)/(&lt;CN=Root,Model=New Model,Vector=Values[k2],Reference=InitialValue>*((-1+&lt;CN=Root,Model=New Model,Vector=Values[ee4 (when eecat\=1)],Reference=InitialValue>)*&lt;CN=Root,Model=New Model,Vector=Values[k3],Reference=InitialValue>+&lt;CN=Root,Model=New Model,Vector=Values[k4],Reference=InitialValue>+&lt;CN=Root,Model=New Model,Vector=Values[ee4 (when eecat\=1)],Reference=InitialValue>*&lt;CN=Root,Model=New Model,Vector=Values[k4],Reference=InitialValue>))
        </Expression>
      </ModelValue>
      <ModelValue key="ModelValue_5" name="k-2" simulationType="assignment" addNoise="false">
        <MiriamAnnotation>
<rdf:RDF xmlns:dcterms="http://purl.org/dc/terms/" xmlns:rdf="http://www.w3.org/1999/02/22-rdf-syntax-ns#">
  <rdf:Description rdf:about="#ModelValue_5">
    <dcterms:created>
      <rdf:Description>
        <dcterms:W3CDTF>2021-06-23T13:20:44Z</dcterms:W3CDTF>
      </rdf:Description>
    </dcterms:created>
  </rdf:Description>
</rdf:RDF>
        </MiriamAnnotation>
        <Expression>
          &lt;CN=Root,Model=New Model,Vector=Values[k-1],Reference=InitialValue>*&lt;CN=Root,Model=New Model,Vector=Values[k2],Reference=InitialValue>/&lt;CN=Root,Model=New Model,Vector=Values[k1],Reference=InitialValue>
        </Expression>
      </ModelValue>
      <ModelValue key="ModelValue_6" name="[catS]" simulationType="assignment" addNoise="false">
        <MiriamAnnotation>
<rdf:RDF xmlns:dcterms="http://purl.org/dc/terms/" xmlns:rdf="http://www.w3.org/1999/02/22-rdf-syntax-ns#">
  <rdf:Description rdf:about="#ModelValue_6">
    <dcterms:created>
      <rdf:Description>
        <dcterms:W3CDTF>2021-06-23T15:14:29Z</dcterms:W3CDTF>
      </rdf:Description>
    </dcterms:created>
  </rdf:Description>
</rdf:RDF>
        </MiriamAnnotation>
        <Expression>
          &lt;CN=Root,Model=New Model,Vector=Compartments[compartment],Vector=Metabolites[\[cat\]],Reference=InitialConcentration>*(1+&lt;CN=Root,Model=New Model,Vector=Values[eecat],Reference=InitialValue>)/2
        </Expression>
      </ModelValue>
      <ModelValue key="ModelValue_7" name="eecat" simulationType="fixed" addNoise="false">
        <MiriamAnnotation>
<rdf:RDF xmlns:dcterms="http://purl.org/dc/terms/" xmlns:rdf="http://www.w3.org/1999/02/22-rdf-syntax-ns#">
  <rdf:Description rdf:about="#ModelValue_7">
    <dcterms:created>
      <rdf:Description>
        <dcterms:W3CDTF>2021-06-23T15:16:02Z</dcterms:W3CDTF>
      </rdf:Description>
    </dcterms:created>
  </rdf:Description>
</rdf:RDF>
        </MiriamAnnotation>
      </ModelValue>
      <ModelValue key="ModelValue_8" name="[catR]" simulationType="assignment" addNoise="false">
        <MiriamAnnotation>
<rdf:RDF xmlns:dcterms="http://purl.org/dc/terms/" xmlns:rdf="http://www.w3.org/1999/02/22-rdf-syntax-ns#">
  <rdf:Description rdf:about="#ModelValue_8">
    <dcterms:created>
      <rdf:Description>
        <dcterms:W3CDTF>2021-06-23T15:17:12Z</dcterms:W3CDTF>
      </rdf:Description>
    </dcterms:created>
  </rdf:Description>
</rdf:RDF>
        </MiriamAnnotation>
        <Expression>
          &lt;CN=Root,Model=New Model,Vector=Compartments[compartment],Vector=Metabolites[\[cat\]],Reference=InitialConcentration>*(1-&lt;CN=Root,Model=New Model,Vector=Values[eecat],Reference=InitialValue>)/2
        </Expression>
      </ModelValue>
      <ModelValue key="ModelValue_9" name="ee4" simulationType="assignment" addNoise="false">
        <MiriamAnnotation>
<rdf:RDF xmlns:dcterms="http://purl.org/dc/terms/" xmlns:rdf="http://www.w3.org/1999/02/22-rdf-syntax-ns#">
  <rdf:Description rdf:about="#ModelValue_9">
    <dcterms:created>
      <rdf:Description>
        <dcterms:W3CDTF>2021-06-30T07:42:15Z</dcterms:W3CDTF>
      </rdf:Description>
    </dcterms:created>
  </rdf:Description>
</rdf:RDF>
        </MiriamAnnotation>
        <Expression>
          (&lt;CN=Root,Model=New Model,Vector=Compartments[compartment],Vector=Metabolites[4(SSSS)],Reference=Concentration>-&lt;CN=Root,Model=New Model,Vector=Compartments[compartment],Vector=Metabolites[4(RRRR)],Reference=Concentration>)/(&lt;CN=Root,Model=New Model,Vector=Compartments[compartment],Vector=Metabolites[4(SSSS)],Reference=Concentration>+&lt;CN=Root,Model=New Model,Vector=Compartments[compartment],Vector=Metabolites[4(RRRR)],Reference=Concentration>)
        </Expression>
      </ModelValue>
      <ModelValue key="ModelValue_10" name="Alpha" simulationType="fixed" addNoise="false">
        <MiriamAnnotation>
<rdf:RDF xmlns:dcterms="http://purl.org/dc/terms/" xmlns:rdf="http://www.w3.org/1999/02/22-rdf-syntax-ns#">
  <rdf:Description rdf:about="#ModelValue_10">
    <dcterms:created>
      <rdf:Description>
        <dcterms:W3CDTF>2021-10-22T08:32:41Z</dcterms:W3CDTF>
      </rdf:Description>
    </dcterms:created>
  </rdf:Description>
</rdf:RDF>
        </MiriamAnnotation>
      </ModelValue>
      <ModelValue key="ModelValue_11" name="Beta" simulationType="fixed" addNoise="false">
        <MiriamAnnotation>
<rdf:RDF xmlns:dcterms="http://purl.org/dc/terms/" xmlns:rdf="http://www.w3.org/1999/02/22-rdf-syntax-ns#">
  <rdf:Description rdf:about="#ModelValue_11">
    <dcterms:created>
      <rdf:Description>
        <dcterms:W3CDTF>2021-10-22T08:32:55Z</dcterms:W3CDTF>
      </rdf:Description>
    </dcterms:created>
  </rdf:Description>
</rdf:RDF>
        </MiriamAnnotation>
      </ModelValue>
      <ModelValue key="ModelValue_12" name="ee4 (when eecat=1)" simulationType="fixed" addNoise="false">
        <MiriamAnnotation>
<rdf:RDF xmlns:dcterms="http://purl.org/dc/terms/" xmlns:rdf="http://www.w3.org/1999/02/22-rdf-syntax-ns#">
  <rdf:Description rdf:about="#ModelValue_12">
    <dcterms:created>
      <rdf:Description>
        <dcterms:W3CDTF>2021-10-22T08:36:27Z</dcterms:W3CDTF>
      </rdf:Description>
    </dcterms:created>
  </rdf:Description>
</rdf:RDF>
        </MiriamAnnotation>
      </ModelValue>
    </ListOfModelValues>
    <ListOfReactions>
      <Reaction key="Reaction_0" name="A + B + catS = II(RR) + catS" reversible="true" fast="false" addNoise="false">
        <MiriamAnnotation>
<rdf:RDF xmlns:dcterms="http://purl.org/dc/terms/" xmlns:rdf="http://www.w3.org/1999/02/22-rdf-syntax-ns#">
  <rdf:Description rdf:about="#Reaction_0">
    <dcterms:created>
      <rdf:Description>
        <dcterms:W3CDTF>2021-06-23T10:28:48Z</dcterms:W3CDTF>
      </rdf:Description>
    </dcterms:created>
  </rdf:Description>
</rdf:RDF>
        </MiriamAnnotation>
        <ListOfSubstrates>
          <Substrate metabolite="Metabolite_0" stoichiometry="1"/>
          <Substrate metabolite="Metabolite_1" stoichiometry="1"/>
          <Substrate metabolite="Metabolite_2" stoichiometry="1"/>
        </ListOfSubstrates>
        <ListOfProducts>
          <Product metabolite="Metabolite_4" stoichiometry="1"/>
          <Product metabolite="Metabolite_2" stoichiometry="1"/>
        </ListOfProducts>
        <ListOfConstants>
          <Constant key="Parameter_5370" name="k1" value="0.158749"/>
          <Constant key="Parameter_5369" name="k2" value="0.174682"/>
        </ListOfConstants>
        <KineticLaw function="Function_14" unitType="Default" scalingCompartment="CN=Root,Model=New Model,Vector=Compartments[compartment]">
          <ListOfCallParameters>
            <CallParameter functionParameter="FunctionParameter_69">
              <SourceParameter reference="ModelValue_1"/>
            </CallParameter>
            <CallParameter functionParameter="FunctionParameter_68">
              <SourceParameter reference="Metabolite_0"/>
              <SourceParameter reference="Metabolite_1"/>
              <SourceParameter reference="Metabolite_2"/>
            </CallParameter>
            <CallParameter functionParameter="FunctionParameter_78">
              <SourceParameter reference="ModelValue_5"/>
            </CallParameter>
            <CallParameter functionParameter="FunctionParameter_79">
              <SourceParameter reference="Metabolite_4"/>
              <SourceParameter reference="Metabolite_2"/>
            </CallParameter>
          </ListOfCallParameters>
        </KineticLaw>
      </Reaction>
      <Reaction key="Reaction_1" name="A + B + catR = II(RR) + catR" reversible="true" fast="false" addNoise="false">
        <MiriamAnnotation>
<rdf:RDF xmlns:dcterms="http://purl.org/dc/terms/" xmlns:rdf="http://www.w3.org/1999/02/22-rdf-syntax-ns#">
  <rdf:Description rdf:about="#Reaction_1">
    <dcterms:created>
      <rdf:Description>
        <dcterms:W3CDTF>2021-06-23T10:29:09Z</dcterms:W3CDTF>
      </rdf:Description>
    </dcterms:created>
  </rdf:Description>
</rdf:RDF>
        </MiriamAnnotation>
        <ListOfSubstrates>
          <Substrate metabolite="Metabolite_0" stoichiometry="1"/>
          <Substrate metabolite="Metabolite_1" stoichiometry="1"/>
          <Substrate metabolite="Metabolite_3" stoichiometry="1"/>
        </ListOfSubstrates>
        <ListOfProducts>
          <Product metabolite="Metabolite_4" stoichiometry="1"/>
          <Product metabolite="Metabolite_3" stoichiometry="1"/>
        </ListOfProducts>
        <ListOfConstants>
          <Constant key="Parameter_5368" name="k1" value="9.00033"/>
          <Constant key="Parameter_5367" name="k2" value="9.90365"/>
        </ListOfConstants>
        <KineticLaw function="Function_14" unitType="Default" scalingCompartment="CN=Root,Model=New Model,Vector=Compartments[compartment]">
          <ListOfCallParameters>
            <CallParameter functionParameter="FunctionParameter_69">
              <SourceParameter reference="ModelValue_0"/>
            </CallParameter>
            <CallParameter functionParameter="FunctionParameter_68">
              <SourceParameter reference="Metabolite_0"/>
              <SourceParameter reference="Metabolite_1"/>
              <SourceParameter reference="Metabolite_3"/>
            </CallParameter>
            <CallParameter functionParameter="FunctionParameter_78">
              <SourceParameter reference="ModelValue_4"/>
            </CallParameter>
            <CallParameter functionParameter="FunctionParameter_79">
              <SourceParameter reference="Metabolite_4"/>
              <SourceParameter reference="Metabolite_3"/>
            </CallParameter>
          </ListOfCallParameters>
        </KineticLaw>
      </Reaction>
      <Reaction key="Reaction_2" name="A + B + catR = II(SS) + catR" reversible="true" fast="false" addNoise="false">
        <MiriamAnnotation>
<rdf:RDF xmlns:dcterms="http://purl.org/dc/terms/" xmlns:rdf="http://www.w3.org/1999/02/22-rdf-syntax-ns#">
  <rdf:Description rdf:about="#Reaction_2">
    <dcterms:created>
      <rdf:Description>
        <dcterms:W3CDTF>2021-06-23T10:29:49Z</dcterms:W3CDTF>
      </rdf:Description>
    </dcterms:created>
  </rdf:Description>
</rdf:RDF>
        </MiriamAnnotation>
        <ListOfSubstrates>
          <Substrate metabolite="Metabolite_0" stoichiometry="1"/>
          <Substrate metabolite="Metabolite_1" stoichiometry="1"/>
          <Substrate metabolite="Metabolite_3" stoichiometry="1"/>
        </ListOfSubstrates>
        <ListOfProducts>
          <Product metabolite="Metabolite_5" stoichiometry="1"/>
          <Product metabolite="Metabolite_3" stoichiometry="1"/>
        </ListOfProducts>
        <ListOfConstants>
          <Constant key="Parameter_5366" name="k1" value="0.158749"/>
          <Constant key="Parameter_5365" name="k2" value="0.174682"/>
        </ListOfConstants>
        <KineticLaw function="Function_14" unitType="Default" scalingCompartment="CN=Root,Model=New Model,Vector=Compartments[compartment]">
          <ListOfCallParameters>
            <CallParameter functionParameter="FunctionParameter_69">
              <SourceParameter reference="ModelValue_1"/>
            </CallParameter>
            <CallParameter functionParameter="FunctionParameter_68">
              <SourceParameter reference="Metabolite_0"/>
              <SourceParameter reference="Metabolite_1"/>
              <SourceParameter reference="Metabolite_3"/>
            </CallParameter>
            <CallParameter functionParameter="FunctionParameter_78">
              <SourceParameter reference="ModelValue_5"/>
            </CallParameter>
            <CallParameter functionParameter="FunctionParameter_79">
              <SourceParameter reference="Metabolite_5"/>
              <SourceParameter reference="Metabolite_3"/>
            </CallParameter>
          </ListOfCallParameters>
        </KineticLaw>
      </Reaction>
      <Reaction key="Reaction_3" name="catS + II(RR) -> 4(RRRR) + catS" reversible="false" fast="false" addNoise="false">
        <MiriamAnnotation>
<rdf:RDF xmlns:dcterms="http://purl.org/dc/terms/" xmlns:rdf="http://www.w3.org/1999/02/22-rdf-syntax-ns#">
  <rdf:Description rdf:about="#Reaction_3">
    <dcterms:created>
      <rdf:Description>
        <dcterms:W3CDTF>2021-06-23T13:01:37Z</dcterms:W3CDTF>
      </rdf:Description>
    </dcterms:created>
  </rdf:Description>
</rdf:RDF>
        </MiriamAnnotation>
        <ListOfSubstrates>
          <Substrate metabolite="Metabolite_2" stoichiometry="1"/>
          <Substrate metabolite="Metabolite_4" stoichiometry="1"/>
        </ListOfSubstrates>
        <ListOfProducts>
          <Product metabolite="Metabolite_7" stoichiometry="1"/>
          <Product metabolite="Metabolite_2" stoichiometry="1"/>
        </ListOfProducts>
        <ListOfConstants>
          <Constant key="Parameter_5364" name="k1" value="8.36029"/>
        </ListOfConstants>
        <KineticLaw function="Function_13" unitType="Default" scalingCompartment="CN=Root,Model=New Model,Vector=Compartments[compartment]">
          <ListOfCallParameters>
            <CallParameter functionParameter="FunctionParameter_80">
              <SourceParameter reference="ModelValue_3"/>
            </CallParameter>
            <CallParameter functionParameter="FunctionParameter_81">
              <SourceParameter reference="Metabolite_2"/>
              <SourceParameter reference="Metabolite_4"/>
            </CallParameter>
          </ListOfCallParameters>
        </KineticLaw>
      </Reaction>
      <Reaction key="Reaction_4" name="catR + II(SS) -> 4(SSSS) + catR" reversible="false" fast="false" addNoise="false">
        <MiriamAnnotation>
<rdf:RDF xmlns:dcterms="http://purl.org/dc/terms/" xmlns:rdf="http://www.w3.org/1999/02/22-rdf-syntax-ns#">
  <rdf:Description rdf:about="#Reaction_4">
    <dcterms:created>
      <rdf:Description>
        <dcterms:W3CDTF>2021-06-23T13:03:58Z</dcterms:W3CDTF>
      </rdf:Description>
    </dcterms:created>
  </rdf:Description>
</rdf:RDF>
        </MiriamAnnotation>
        <ListOfSubstrates>
          <Substrate metabolite="Metabolite_3" stoichiometry="1"/>
          <Substrate metabolite="Metabolite_5" stoichiometry="1"/>
        </ListOfSubstrates>
        <ListOfProducts>
          <Product metabolite="Metabolite_8" stoichiometry="1"/>
          <Product metabolite="Metabolite_3" stoichiometry="1"/>
        </ListOfProducts>
        <ListOfConstants>
          <Constant key="Parameter_5363" name="k1" value="8.36029"/>
        </ListOfConstants>
        <KineticLaw function="Function_13" unitType="Default" scalingCompartment="CN=Root,Model=New Model,Vector=Compartments[compartment]">
          <ListOfCallParameters>
            <CallParameter functionParameter="FunctionParameter_80">
              <SourceParameter reference="ModelValue_3"/>
            </CallParameter>
            <CallParameter functionParameter="FunctionParameter_81">
              <SourceParameter reference="Metabolite_3"/>
              <SourceParameter reference="Metabolite_5"/>
            </CallParameter>
          </ListOfCallParameters>
        </KineticLaw>
      </Reaction>
      <Reaction key="Reaction_5" name="A + B + catS = II(SS) + catS" reversible="true" fast="false" addNoise="false">
        <MiriamAnnotation>
<rdf:RDF xmlns:dcterms="http://purl.org/dc/terms/" xmlns:rdf="http://www.w3.org/1999/02/22-rdf-syntax-ns#">
  <rdf:Description rdf:about="#Reaction_5">
    <dcterms:created>
      <rdf:Description>
        <dcterms:W3CDTF>2021-06-23T13:30:05Z</dcterms:W3CDTF>
      </rdf:Description>
    </dcterms:created>
  </rdf:Description>
</rdf:RDF>
        </MiriamAnnotation>
        <ListOfSubstrates>
          <Substrate metabolite="Metabolite_0" stoichiometry="1"/>
          <Substrate metabolite="Metabolite_1" stoichiometry="1"/>
          <Substrate metabolite="Metabolite_2" stoichiometry="1"/>
        </ListOfSubstrates>
        <ListOfProducts>
          <Product metabolite="Metabolite_5" stoichiometry="1"/>
          <Product metabolite="Metabolite_2" stoichiometry="1"/>
        </ListOfProducts>
        <ListOfConstants>
          <Constant key="Parameter_5362" name="k1" value="9.00033"/>
          <Constant key="Parameter_5361" name="k2" value="9.90365"/>
        </ListOfConstants>
        <KineticLaw function="Function_14" unitType="Default" scalingCompartment="CN=Root,Model=New Model,Vector=Compartments[compartment]">
          <ListOfCallParameters>
            <CallParameter functionParameter="FunctionParameter_69">
              <SourceParameter reference="ModelValue_0"/>
            </CallParameter>
            <CallParameter functionParameter="FunctionParameter_68">
              <SourceParameter reference="Metabolite_0"/>
              <SourceParameter reference="Metabolite_1"/>
              <SourceParameter reference="Metabolite_2"/>
            </CallParameter>
            <CallParameter functionParameter="FunctionParameter_78">
              <SourceParameter reference="ModelValue_4"/>
            </CallParameter>
            <CallParameter functionParameter="FunctionParameter_79">
              <SourceParameter reference="Metabolite_5"/>
              <SourceParameter reference="Metabolite_2"/>
            </CallParameter>
          </ListOfCallParameters>
        </KineticLaw>
      </Reaction>
      <Reaction key="Reaction_6" name="catR + II(RR) -> 4(RRRR) + catR" reversible="false" fast="false" addNoise="false">
        <MiriamAnnotation>
<rdf:RDF xmlns:dcterms="http://purl.org/dc/terms/" xmlns:rdf="http://www.w3.org/1999/02/22-rdf-syntax-ns#">
  <rdf:Description rdf:about="#Reaction_6">
    <dcterms:created>
      <rdf:Description>
        <dcterms:W3CDTF>2021-06-29T13:53:15Z</dcterms:W3CDTF>
      </rdf:Description>
    </dcterms:created>
  </rdf:Description>
</rdf:RDF>
        </MiriamAnnotation>
        <ListOfSubstrates>
          <Substrate metabolite="Metabolite_3" stoichiometry="1"/>
          <Substrate metabolite="Metabolite_4" stoichiometry="1"/>
        </ListOfSubstrates>
        <ListOfProducts>
          <Product metabolite="Metabolite_7" stoichiometry="1"/>
          <Product metabolite="Metabolite_3" stoichiometry="1"/>
        </ListOfProducts>
        <ListOfConstants>
          <Constant key="Parameter_5360" name="k1" value="4.83977"/>
        </ListOfConstants>
        <KineticLaw function="Function_13" unitType="Default" scalingCompartment="CN=Root,Model=New Model,Vector=Compartments[compartment]">
          <ListOfCallParameters>
            <CallParameter functionParameter="FunctionParameter_80">
              <SourceParameter reference="ModelValue_2"/>
            </CallParameter>
            <CallParameter functionParameter="FunctionParameter_81">
              <SourceParameter reference="Metabolite_3"/>
              <SourceParameter reference="Metabolite_4"/>
            </CallParameter>
          </ListOfCallParameters>
        </KineticLaw>
      </Reaction>
      <Reaction key="Reaction_7" name="catS + II(SS) -> 4(SSSS) + catS" reversible="false" fast="false" addNoise="false">
        <MiriamAnnotation>
<rdf:RDF xmlns:dcterms="http://purl.org/dc/terms/" xmlns:rdf="http://www.w3.org/1999/02/22-rdf-syntax-ns#">
  <rdf:Description rdf:about="#Reaction_7">
    <dcterms:created>
      <rdf:Description>
        <dcterms:W3CDTF>2021-06-29T13:54:04Z</dcterms:W3CDTF>
      </rdf:Description>
    </dcterms:created>
  </rdf:Description>
</rdf:RDF>
        </MiriamAnnotation>
        <ListOfSubstrates>
          <Substrate metabolite="Metabolite_2" stoichiometry="1"/>
          <Substrate metabolite="Metabolite_5" stoichiometry="1"/>
        </ListOfSubstrates>
        <ListOfProducts>
          <Product metabolite="Metabolite_8" stoichiometry="1"/>
          <Product metabolite="Metabolite_2" stoichiometry="1"/>
        </ListOfProducts>
        <ListOfConstants>
          <Constant key="Parameter_5359" name="k1" value="4.83977"/>
        </ListOfConstants>
        <KineticLaw function="Function_13" unitType="Default" scalingCompartment="CN=Root,Model=New Model,Vector=Compartments[compartment]">
          <ListOfCallParameters>
            <CallParameter functionParameter="FunctionParameter_80">
              <SourceParameter reference="ModelValue_2"/>
            </CallParameter>
            <CallParameter functionParameter="FunctionParameter_81">
              <SourceParameter reference="Metabolite_2"/>
              <SourceParameter reference="Metabolite_5"/>
            </CallParameter>
          </ListOfCallParameters>
        </KineticLaw>
      </Reaction>
    </ListOfReactions>
    <ListOfModelParameterSets activeSet="ModelParameterSet_1">
      <ModelParameterSet key="ModelParameterSet_1" name="Initial State">
        <MiriamAnnotation>
<rdf:RDF
xmlns:dcterms="http://purl.org/dc/terms/"
xmlns:rdf="http://www.w3.org/1999/02/22-rdf-syntax-ns#">
<rdf:Description rdf:about="#ModelParameterSet_1">
<dcterms:created>
<rdf:Description>
<dcterms:W3CDTF>2022-01-18T10:21:16Z</dcterms:W3CDTF>
</rdf:Description>
</dcterms:created>
</rdf:Description>
</rdf:RDF>
        </MiriamAnnotation>
        <ModelParameterGroup cn="String=Initial Time" type="Group">
          <ModelParameter cn="CN=Root,Model=New Model" value="0" type="Model" simulationType="time"/>
        </ModelParameterGroup>
        <ModelParameterGroup cn="String=Initial Compartment Sizes" type="Group">
          <ModelParameter cn="CN=Root,Model=New Model,Vector=Compartments[compartment]" value="1" type="Compartment" simulationType="fixed"/>
        </ModelParameterGroup>
        <ModelParameterGroup cn="String=Initial Species Values" type="Group">
          <ModelParameter cn="CN=Root,Model=New Model,Vector=Compartments[compartment],Vector=Metabolites[A]" value="7.5276760712500003e+19" type="Species" simulationType="reactions"/>
          <ModelParameter cn="CN=Root,Model=New Model,Vector=Compartments[compartment],Vector=Metabolites[B]" value="1.5055352142500001e+20" type="Species" simulationType="reactions"/>
          <ModelParameter cn="CN=Root,Model=New Model,Vector=Compartments[compartment],Vector=Metabolites[catS]" value="1.5055352142500002e+19" type="Species" simulationType="assignment"/>
          <ModelParameter cn="CN=Root,Model=New Model,Vector=Compartments[compartment],Vector=Metabolites[catR]" value="0" type="Species" simulationType="assignment"/>
          <ModelParameter cn="CN=Root,Model=New Model,Vector=Compartments[compartment],Vector=Metabolites[II(RR)]" value="0" type="Species" simulationType="reactions"/>
          <ModelParameter cn="CN=Root,Model=New Model,Vector=Compartments[compartment],Vector=Metabolites[II(SS)]" value="0" type="Species" simulationType="reactions"/>
          <ModelParameter cn="CN=Root,Model=New Model,Vector=Compartments[compartment],Vector=Metabolites[\[cat\]]" value="1.5055352142500002e+19" type="Species" simulationType="reactions"/>
          <ModelParameter cn="CN=Root,Model=New Model,Vector=Compartments[compartment],Vector=Metabolites[4(RRRR)]" value="0" type="Species" simulationType="reactions"/>
          <ModelParameter cn="CN=Root,Model=New Model,Vector=Compartments[compartment],Vector=Metabolites[4(SSSS)]" value="0" type="Species" simulationType="reactions"/>
        </ModelParameterGroup>
        <ModelParameterGroup cn="String=Initial Global Quantities" type="Group">
          <ModelParameter cn="CN=Root,Model=New Model,Vector=Values[k1]" value="9.0003270000000004" type="ModelValue" simulationType="fixed"/>
          <ModelParameter cn="CN=Root,Model=New Model,Vector=Values[k2]" value="0.15874936502561063" type="ModelValue" simulationType="assignment"/>
          <ModelParameter cn="CN=Root,Model=New Model,Vector=Values[k3]" value="4.8397724999999996" type="ModelValue" simulationType="fixed"/>
          <ModelParameter cn="CN=Root,Model=New Model,Vector=Values[k4]" value="8.3602910692693033" type="ModelValue" simulationType="assignment"/>
          <ModelParameter cn="CN=Root,Model=New Model,Vector=Values[k-1]" value="9.9036535463137341" type="ModelValue" simulationType="assignment"/>
          <ModelParameter cn="CN=Root,Model=New Model,Vector=Values[k-2]" value="0.17468239897405308" type="ModelValue" simulationType="assignment"/>
          <ModelParameter cn="CN=Root,Model=New Model,Vector=Values[\[catS\]]" value="0.025000000000000001" type="ModelValue" simulationType="assignment"/>
          <ModelParameter cn="CN=Root,Model=New Model,Vector=Values[eecat]" value="1" type="ModelValue" simulationType="fixed"/>
          <ModelParameter cn="CN=Root,Model=New Model,Vector=Values[\[catR\]]" value="0" type="ModelValue" simulationType="assignment"/>
          <ModelParameter cn="CN=Root,Model=New Model,Vector=Values[ee4]" value="NaN" type="ModelValue" simulationType="assignment"/>
          <ModelParameter cn="CN=Root,Model=New Model,Vector=Values[Alpha]" value="56.6952" type="ModelValue" simulationType="fixed"/>
          <ModelParameter cn="CN=Root,Model=New Model,Vector=Values[Beta]" value="0.57889999999999997" type="ModelValue" simulationType="fixed"/>
          <ModelParameter cn="CN=Root,Model=New Model,Vector=Values[ee4 (when eecat\=1)]" value="0.90000000000000002" type="ModelValue" simulationType="fixed"/>
        </ModelParameterGroup>
        <ModelParameterGroup cn="String=Kinetic Parameters" type="Group">
          <ModelParameterGroup cn="CN=Root,Model=New Model,Vector=Reactions[A + B + catS \= II(RR) + catS]" type="Reaction">
            <ModelParameter cn="CN=Root,Model=New Model,Vector=Reactions[A + B + catS \= II(RR) + catS],ParameterGroup=Parameters,Parameter=k1" value="0.15874936502561063" type="ReactionParameter" simulationType="assignment">
              <InitialExpression>
                &lt;CN=Root,Model=New Model,Vector=Values[k2],Reference=InitialValue>
              </InitialExpression>
            </ModelParameter>
            <ModelParameter cn="CN=Root,Model=New Model,Vector=Reactions[A + B + catS \= II(RR) + catS],ParameterGroup=Parameters,Parameter=k2" value="0.17468239897405308" type="ReactionParameter" simulationType="assignment">
              <InitialExpression>
                &lt;CN=Root,Model=New Model,Vector=Values[k-2],Reference=InitialValue>
              </InitialExpression>
            </ModelParameter>
          </ModelParameterGroup>
          <ModelParameterGroup cn="CN=Root,Model=New Model,Vector=Reactions[A + B + catR \= II(RR) + catR]" type="Reaction">
            <ModelParameter cn="CN=Root,Model=New Model,Vector=Reactions[A + B + catR \= II(RR) + catR],ParameterGroup=Parameters,Parameter=k1" value="9.0003270000000004" type="ReactionParameter" simulationType="assignment">
              <InitialExpression>
                &lt;CN=Root,Model=New Model,Vector=Values[k1],Reference=InitialValue>
              </InitialExpression>
            </ModelParameter>
            <ModelParameter cn="CN=Root,Model=New Model,Vector=Reactions[A + B + catR \= II(RR) + catR],ParameterGroup=Parameters,Parameter=k2" value="9.9036535463137341" type="ReactionParameter" simulationType="assignment">
              <InitialExpression>
                &lt;CN=Root,Model=New Model,Vector=Values[k-1],Reference=InitialValue>
              </InitialExpression>
            </ModelParameter>
          </ModelParameterGroup>
          <ModelParameterGroup cn="CN=Root,Model=New Model,Vector=Reactions[A + B + catR \= II(SS) + catR]" type="Reaction">
            <ModelParameter cn="CN=Root,Model=New Model,Vector=Reactions[A + B + catR \= II(SS) + catR],ParameterGroup=Parameters,Parameter=k1" value="0.15874936502561063" type="ReactionParameter" simulationType="assignment">
              <InitialExpression>
                &lt;CN=Root,Model=New Model,Vector=Values[k2],Reference=InitialValue>
              </InitialExpression>
            </ModelParameter>
            <ModelParameter cn="CN=Root,Model=New Model,Vector=Reactions[A + B + catR \= II(SS) + catR],ParameterGroup=Parameters,Parameter=k2" value="0.17468239897405308" type="ReactionParameter" simulationType="assignment">
              <InitialExpression>
                &lt;CN=Root,Model=New Model,Vector=Values[k-2],Reference=InitialValue>
              </InitialExpression>
            </ModelParameter>
          </ModelParameterGroup>
          <ModelParameterGroup cn="CN=Root,Model=New Model,Vector=Reactions[catS + II(RR) -\> 4(RRRR) + catS]" type="Reaction">
            <ModelParameter cn="CN=Root,Model=New Model,Vector=Reactions[catS + II(RR) -\> 4(RRRR) + catS],ParameterGroup=Parameters,Parameter=k1" value="8.3602910692693033" type="ReactionParameter" simulationType="assignment">
              <InitialExpression>
                &lt;CN=Root,Model=New Model,Vector=Values[k4],Reference=InitialValue>
              </InitialExpression>
            </ModelParameter>
          </ModelParameterGroup>
          <ModelParameterGroup cn="CN=Root,Model=New Model,Vector=Reactions[catR + II(SS) -\> 4(SSSS) + catR]" type="Reaction">
            <ModelParameter cn="CN=Root,Model=New Model,Vector=Reactions[catR + II(SS) -\> 4(SSSS) + catR],ParameterGroup=Parameters,Parameter=k1" value="8.3602910692693033" type="ReactionParameter" simulationType="assignment">
              <InitialExpression>
                &lt;CN=Root,Model=New Model,Vector=Values[k4],Reference=InitialValue>
              </InitialExpression>
            </ModelParameter>
          </ModelParameterGroup>
          <ModelParameterGroup cn="CN=Root,Model=New Model,Vector=Reactions[A + B + catS \= II(SS) + catS]" type="Reaction">
            <ModelParameter cn="CN=Root,Model=New Model,Vector=Reactions[A + B + catS \= II(SS) + catS],ParameterGroup=Parameters,Parameter=k1" value="9.0003270000000004" type="ReactionParameter" simulationType="assignment">
              <InitialExpression>
                &lt;CN=Root,Model=New Model,Vector=Values[k1],Reference=InitialValue>
              </InitialExpression>
            </ModelParameter>
            <ModelParameter cn="CN=Root,Model=New Model,Vector=Reactions[A + B + catS \= II(SS) + catS],ParameterGroup=Parameters,Parameter=k2" value="9.9036535463137341" type="ReactionParameter" simulationType="assignment">
              <InitialExpression>
                &lt;CN=Root,Model=New Model,Vector=Values[k-1],Reference=InitialValue>
              </InitialExpression>
            </ModelParameter>
          </ModelParameterGroup>
          <ModelParameterGroup cn="CN=Root,Model=New Model,Vector=Reactions[catR + II(RR) -\> 4(RRRR) + catR]" type="Reaction">
            <ModelParameter cn="CN=Root,Model=New Model,Vector=Reactions[catR + II(RR) -\> 4(RRRR) + catR],ParameterGroup=Parameters,Parameter=k1" value="4.8397724999999996" type="ReactionParameter" simulationType="assignment">
              <InitialExpression>
                &lt;CN=Root,Model=New Model,Vector=Values[k3],Reference=InitialValue>
              </InitialExpression>
            </ModelParameter>
          </ModelParameterGroup>
          <ModelParameterGroup cn="CN=Root,Model=New Model,Vector=Reactions[catS + II(SS) -\> 4(SSSS) + catS]" type="Reaction">
            <ModelParameter cn="CN=Root,Model=New Model,Vector=Reactions[catS + II(SS) -\> 4(SSSS) + catS],ParameterGroup=Parameters,Parameter=k1" value="4.8397724999999996" type="ReactionParameter" simulationType="assignment">
              <InitialExpression>
                &lt;CN=Root,Model=New Model,Vector=Values[k3],Reference=InitialValue>
              </InitialExpression>
            </ModelParameter>
          </ModelParameterGroup>
        </ModelParameterGroup>
      </ModelParameterSet>
      <ModelParameterSet key="ModelParameterSet_3" name="PE: 2021-06-23T13:38:50Z Exp: Original">
        <MiriamAnnotation>
<rdf:RDF xmlns:dcterms="http://purl.org/dc/terms/" xmlns:rdf="http://www.w3.org/1999/02/22-rdf-syntax-ns#">
<rdf:Description rdf:about="#ModelParameterSet_3">
<dcterms:created>
<rdf:Description>
<dcterms:W3CDTF>2021-06-23T13:38:50Z</dcterms:W3CDTF>
</rdf:Description>
</dcterms:created>
</rdf:Description>
</rdf:RDF>
        </MiriamAnnotation>
        <ModelParameterGroup cn="String=Initial Time" type="Group">
          <ModelParameter cn="CN=Root,Model=New Model" value="0" type="Model" simulationType="time"/>
        </ModelParameterGroup>
        <ModelParameterGroup cn="String=Initial Compartment Sizes" type="Group">
          <ModelParameter cn="CN=Root,Model=New Model,Vector=Compartments[compartment]" value="1" type="Compartment" simulationType="fixed"/>
        </ModelParameterGroup>
        <ModelParameterGroup cn="String=Initial Species Values" type="Group">
          <ModelParameter cn="CN=Root,Model=New Model,Vector=Compartments[compartment],Vector=Metabolites[A]" value="6.0221408570000002e+20" type="Species" simulationType="reactions"/>
          <ModelParameter cn="CN=Root,Model=New Model,Vector=Compartments[compartment],Vector=Metabolites[B]" value="6.0221408570000002e+20" type="Species" simulationType="reactions"/>
          <ModelParameter cn="CN=Root,Model=New Model,Vector=Compartments[compartment],Vector=Metabolites[catS]" value="3.0110704285000004e+19" type="Species" simulationType="reactions"/>
          <ModelParameter cn="CN=Root,Model=New Model,Vector=Compartments[compartment],Vector=Metabolites[intS]" value="0" type="Species" simulationType="reactions"/>
          <ModelParameter cn="CN=Root,Model=New Model,Vector=Compartments[compartment],Vector=Metabolites[intR]" value="0" type="Species" simulationType="reactions"/>
          <ModelParameter cn="CN=Root,Model=New Model,Vector=Compartments[compartment],Vector=Metabolites[catR]" value="3.0110704285000004e+19" type="Species" simulationType="reactions"/>
          <ModelParameter cn="CN=Root,Model=New Model,Vector=Compartments[compartment],Vector=Metabolites[II(RR)]" value="0" type="Species" simulationType="reactions"/>
          <ModelParameter cn="CN=Root,Model=New Model,Vector=Compartments[compartment],Vector=Metabolites[II(SS)]" value="0" type="Species" simulationType="reactions"/>
          <ModelParameter cn="CN=Root,Model=New Model,Vector=Compartments[compartment],Vector=Metabolites[intRS]" value="0" type="Species" simulationType="reactions"/>
          <ModelParameter cn="CN=Root,Model=New Model,Vector=Compartments[compartment],Vector=Metabolites[intSR]" value="0" type="Species" simulationType="reactions"/>
          <ModelParameter cn="CN=Root,Model=New Model,Vector=Compartments[compartment],Vector=Metabolites[PRR]" value="0" type="Species" simulationType="reactions"/>
          <ModelParameter cn="CN=Root,Model=New Model,Vector=Compartments[compartment],Vector=Metabolites[PRS]" value="0" type="Species" simulationType="reactions"/>
          <ModelParameter cn="CN=Root,Model=New Model,Vector=Compartments[compartment],Vector=Metabolites[PSR]" value="0" type="Species" simulationType="reactions"/>
          <ModelParameter cn="CN=Root,Model=New Model,Vector=Compartments[compartment],Vector=Metabolites[PSS]" value="0" type="Species" simulationType="reactions"/>
        </ModelParameterGroup>
        <ModelParameterGroup cn="String=Initial Global Quantities" type="Group">
          <ModelParameter cn="CN=Root,Model=New Model,Vector=Values[k1]" value="0" type="ModelValue" simulationType="fixed"/>
          <ModelParameter cn="CN=Root,Model=New Model,Vector=Values[k2]" value="0" type="ModelValue" simulationType="fixed"/>
          <ModelParameter cn="CN=Root,Model=New Model,Vector=Values[kIRS]" value="0" type="ModelValue" simulationType="fixed"/>
          <ModelParameter cn="CN=Root,Model=New Model,Vector=Values[kISR]" value="0" type="ModelValue" simulationType="fixed"/>
          <ModelParameter cn="CN=Root,Model=New Model,Vector=Values[k3]" value="0" type="ModelValue" simulationType="fixed"/>
          <ModelParameter cn="CN=Root,Model=New Model,Vector=Values[kPSR]" value="0" type="ModelValue" simulationType="fixed"/>
          <ModelParameter cn="CN=Root,Model=New Model,Vector=Values[kPRS]" value="0" type="ModelValue" simulationType="fixed"/>
          <ModelParameter cn="CN=Root,Model=New Model,Vector=Values[k4]" value="0" type="ModelValue" simulationType="fixed"/>
          <ModelParameter cn="CN=Root,Model=New Model,Vector=Values[k-1]" value="0" type="ModelValue" simulationType="fixed"/>
          <ModelParameter cn="CN=Root,Model=New Model,Vector=Values[k-ISR]" value="0" type="ModelValue" simulationType="fixed"/>
          <ModelParameter cn="CN=Root,Model=New Model,Vector=Values[k-IRS]" value="0" type="ModelValue" simulationType="assignment"/>
          <ModelParameter cn="CN=Root,Model=New Model,Vector=Values[k-2]" value="0" type="ModelValue" simulationType="assignment"/>
          <ModelParameter cn="CN=Root,Model=New Model,Vector=Values[ee4]" value="0" type="ModelValue" simulationType="assignment"/>
        </ModelParameterGroup>
        <ModelParameterGroup cn="String=Kinetic Parameters" type="Group">
          <ModelParameterGroup cn="CN=Root,Model=New Model,Vector=Reactions[A + B + catS \= II(RR) + catS]" type="Reaction">
            <ModelParameter cn="CN=Root,Model=New Model,Vector=Reactions[A + B + catS \= II(RR) + catS],ParameterGroup=Parameters,Parameter=k1" value="0" type="ReactionParameter" simulationType="assignment">
              <InitialExpression>
                &lt;CN=Root,Model=New Model,Vector=Values[k2],Reference=InitialValue>
              </InitialExpression>
            </ModelParameter>
            <ModelParameter cn="CN=Root,Model=New Model,Vector=Reactions[A + B + catS \= II(RR) + catS],ParameterGroup=Parameters,Parameter=k2" value="0" type="ReactionParameter" simulationType="assignment">
              <InitialExpression>
                &lt;CN=Root,Model=New Model,Vector=Values[k-2],Reference=InitialValue>
              </InitialExpression>
            </ModelParameter>
          </ModelParameterGroup>
          <ModelParameterGroup cn="CN=Root,Model=New Model,Vector=Reactions[A + B + catR \= II(RR) + catR]" type="Reaction">
            <ModelParameter cn="CN=Root,Model=New Model,Vector=Reactions[A + B + catR \= II(RR) + catR],ParameterGroup=Parameters,Parameter=k1" value="0" type="ReactionParameter" simulationType="assignment">
              <InitialExpression>
                &lt;CN=Root,Model=New Model,Vector=Values[k1],Reference=InitialValue>
              </InitialExpression>
            </ModelParameter>
            <ModelParameter cn="CN=Root,Model=New Model,Vector=Reactions[A + B + catR \= II(RR) + catR],ParameterGroup=Parameters,Parameter=k2" value="0" type="ReactionParameter" simulationType="assignment">
              <InitialExpression>
                &lt;CN=Root,Model=New Model,Vector=Values[k-1],Reference=InitialValue>
              </InitialExpression>
            </ModelParameter>
          </ModelParameterGroup>
          <ModelParameterGroup cn="CN=Root,Model=New Model,Vector=Reactions[A + B + catR \= II(SS) + catR]" type="Reaction">
            <ModelParameter cn="CN=Root,Model=New Model,Vector=Reactions[A + B + catR \= II(SS) + catR],ParameterGroup=Parameters,Parameter=k1" value="0" type="ReactionParameter" simulationType="assignment">
              <InitialExpression>
                &lt;CN=Root,Model=New Model,Vector=Values[k2],Reference=InitialValue>
              </InitialExpression>
            </ModelParameter>
            <ModelParameter cn="CN=Root,Model=New Model,Vector=Reactions[A + B + catR \= II(SS) + catR],ParameterGroup=Parameters,Parameter=k2" value="0" type="ReactionParameter" simulationType="assignment">
              <InitialExpression>
                &lt;CN=Root,Model=New Model,Vector=Values[k-2],Reference=InitialValue>
              </InitialExpression>
            </ModelParameter>
          </ModelParameterGroup>
          <ModelParameterGroup cn="CN=Root,Model=New Model,Vector=Reactions[A + B + catS \= intRS + catS]" type="Reaction">
            <ModelParameter cn="CN=Root,Model=New Model,Vector=Reactions[A + B + catS \= intRS + catS],ParameterGroup=Parameters,Parameter=k1" value="0" type="ReactionParameter" simulationType="assignment">
              <InitialExpression>
                &lt;CN=Root,Model=New Model,Vector=Values[kIRS],Reference=InitialValue>
              </InitialExpression>
            </ModelParameter>
            <ModelParameter cn="CN=Root,Model=New Model,Vector=Reactions[A + B + catS \= intRS + catS],ParameterGroup=Parameters,Parameter=k2" value="0" type="ReactionParameter" simulationType="assignment">
              <InitialExpression>
                &lt;CN=Root,Model=New Model,Vector=Values[k-IRS],Reference=InitialValue>
              </InitialExpression>
            </ModelParameter>
          </ModelParameterGroup>
          <ModelParameterGroup cn="CN=Root,Model=New Model,Vector=Reactions[A + B + catS \= intSR + catS]" type="Reaction">
            <ModelParameter cn="CN=Root,Model=New Model,Vector=Reactions[A + B + catS \= intSR + catS],ParameterGroup=Parameters,Parameter=k1" value="0" type="ReactionParameter" simulationType="assignment">
              <InitialExpression>
                &lt;CN=Root,Model=New Model,Vector=Values[kISR],Reference=InitialValue>
              </InitialExpression>
            </ModelParameter>
            <ModelParameter cn="CN=Root,Model=New Model,Vector=Reactions[A + B + catS \= intSR + catS],ParameterGroup=Parameters,Parameter=k2" value="0" type="ReactionParameter" simulationType="assignment">
              <InitialExpression>
                &lt;CN=Root,Model=New Model,Vector=Values[k-ISR],Reference=InitialValue>
              </InitialExpression>
            </ModelParameter>
          </ModelParameterGroup>
          <ModelParameterGroup cn="CN=Root,Model=New Model,Vector=Reactions[A + B + catR \= intRS + catR]" type="Reaction">
            <ModelParameter cn="CN=Root,Model=New Model,Vector=Reactions[A + B + catR \= intRS + catR],ParameterGroup=Parameters,Parameter=k1" value="0" type="ReactionParameter" simulationType="assignment">
              <InitialExpression>
                &lt;CN=Root,Model=New Model,Vector=Values[kISR],Reference=InitialValue>
              </InitialExpression>
            </ModelParameter>
            <ModelParameter cn="CN=Root,Model=New Model,Vector=Reactions[A + B + catR \= intRS + catR],ParameterGroup=Parameters,Parameter=k2" value="0" type="ReactionParameter" simulationType="assignment">
              <InitialExpression>
                &lt;CN=Root,Model=New Model,Vector=Values[k-ISR],Reference=InitialValue>
              </InitialExpression>
            </ModelParameter>
          </ModelParameterGroup>
          <ModelParameterGroup cn="CN=Root,Model=New Model,Vector=Reactions[A + B + catR \= intSR + catR]" type="Reaction">
            <ModelParameter cn="CN=Root,Model=New Model,Vector=Reactions[A + B + catR \= intSR + catR],ParameterGroup=Parameters,Parameter=k1" value="0" type="ReactionParameter" simulationType="assignment">
              <InitialExpression>
                &lt;CN=Root,Model=New Model,Vector=Values[kIRS],Reference=InitialValue>
              </InitialExpression>
            </ModelParameter>
            <ModelParameter cn="CN=Root,Model=New Model,Vector=Reactions[A + B + catR \= intSR + catR],ParameterGroup=Parameters,Parameter=k2" value="0" type="ReactionParameter" simulationType="assignment">
              <InitialExpression>
                &lt;CN=Root,Model=New Model,Vector=Values[k-IRS],Reference=InitialValue>
              </InitialExpression>
            </ModelParameter>
          </ModelParameterGroup>
          <ModelParameterGroup cn="CN=Root,Model=New Model,Vector=Reactions[catS + II(RR) -\> 4(RRRR) + catS]" type="Reaction">
            <ModelParameter cn="CN=Root,Model=New Model,Vector=Reactions[catS + II(RR) -\> 4(RRRR) + catS],ParameterGroup=Parameters,Parameter=k1" value="0" type="ReactionParameter" simulationType="assignment">
              <InitialExpression>
                &lt;CN=Root,Model=New Model,Vector=Values[k4],Reference=InitialValue>
              </InitialExpression>
            </ModelParameter>
          </ModelParameterGroup>
          <ModelParameterGroup cn="CN=Root,Model=New Model,Vector=Reactions[intSR -\> PSR]" type="Reaction">
            <ModelParameter cn="CN=Root,Model=New Model,Vector=Reactions[intSR -\> PSR],ParameterGroup=Parameters,Parameter=k1" value="0" type="ReactionParameter" simulationType="assignment">
              <InitialExpression>
                &lt;CN=Root,Model=New Model,Vector=Values[kPSR],Reference=InitialValue>
              </InitialExpression>
            </ModelParameter>
          </ModelParameterGroup>
          <ModelParameterGroup cn="CN=Root,Model=New Model,Vector=Reactions[intRS -\> PRS]" type="Reaction">
            <ModelParameter cn="CN=Root,Model=New Model,Vector=Reactions[intRS -\> PRS],ParameterGroup=Parameters,Parameter=k1" value="0" type="ReactionParameter" simulationType="assignment">
              <InitialExpression>
                &lt;CN=Root,Model=New Model,Vector=Values[kPRS],Reference=InitialValue>
              </InitialExpression>
            </ModelParameter>
          </ModelParameterGroup>
          <ModelParameterGroup cn="CN=Root,Model=New Model,Vector=Reactions[catR + II(SS) -\> 4(SSSS) + catR]" type="Reaction">
            <ModelParameter cn="CN=Root,Model=New Model,Vector=Reactions[catR + II(SS) -\> 4(SSSS) + catR],ParameterGroup=Parameters,Parameter=k1" value="0" type="ReactionParameter" simulationType="assignment">
              <InitialExpression>
                &lt;CN=Root,Model=New Model,Vector=Values[k3],Reference=InitialValue>
              </InitialExpression>
            </ModelParameter>
          </ModelParameterGroup>
          <ModelParameterGroup cn="CN=Root,Model=New Model,Vector=Reactions[A + B + catS \= II(SS) + catS]" type="Reaction">
            <ModelParameter cn="CN=Root,Model=New Model,Vector=Reactions[A + B + catS \= II(SS) + catS],ParameterGroup=Parameters,Parameter=k1" value="0" type="ReactionParameter" simulationType="assignment">
              <InitialExpression>
                &lt;CN=Root,Model=New Model,Vector=Values[k1],Reference=InitialValue>
              </InitialExpression>
            </ModelParameter>
            <ModelParameter cn="CN=Root,Model=New Model,Vector=Reactions[A + B + catS \= II(SS) + catS],ParameterGroup=Parameters,Parameter=k2" value="0" type="ReactionParameter" simulationType="assignment">
              <InitialExpression>
                &lt;CN=Root,Model=New Model,Vector=Values[k-1],Reference=InitialValue>
              </InitialExpression>
            </ModelParameter>
          </ModelParameterGroup>
        </ModelParameterGroup>
      </ModelParameterSet>
      <ModelParameterSet key="ModelParameterSet_4" name="PE: 2021-06-23T13:38:50Z Exp: Experiment_5">
        <MiriamAnnotation>
<rdf:RDF xmlns:dcterms="http://purl.org/dc/terms/" xmlns:rdf="http://www.w3.org/1999/02/22-rdf-syntax-ns#">
<rdf:Description rdf:about="#ModelParameterSet_4">
<dcterms:created>
<rdf:Description>
<dcterms:W3CDTF>2021-06-23T13:38:50Z</dcterms:W3CDTF>
</rdf:Description>
</dcterms:created>
</rdf:Description>
</rdf:RDF>
        </MiriamAnnotation>
        <ModelParameterGroup cn="String=Initial Time" type="Group">
          <ModelParameter cn="CN=Root,Model=New Model" value="0" type="Model" simulationType="time"/>
        </ModelParameterGroup>
        <ModelParameterGroup cn="String=Initial Compartment Sizes" type="Group">
          <ModelParameter cn="CN=Root,Model=New Model,Vector=Compartments[compartment]" value="1" type="Compartment" simulationType="fixed"/>
        </ModelParameterGroup>
        <ModelParameterGroup cn="String=Initial Species Values" type="Group">
          <ModelParameter cn="CN=Root,Model=New Model,Vector=Compartments[compartment],Vector=Metabolites[A]" value="6.0221408570000002e+20" type="Species" simulationType="reactions"/>
          <ModelParameter cn="CN=Root,Model=New Model,Vector=Compartments[compartment],Vector=Metabolites[B]" value="6.0221408570000002e+20" type="Species" simulationType="reactions"/>
          <ModelParameter cn="CN=Root,Model=New Model,Vector=Compartments[compartment],Vector=Metabolites[catS]" value="7.5276760712500009e+18" type="Species" simulationType="reactions"/>
          <ModelParameter cn="CN=Root,Model=New Model,Vector=Compartments[compartment],Vector=Metabolites[intS]" value="0" type="Species" simulationType="reactions"/>
          <ModelParameter cn="CN=Root,Model=New Model,Vector=Compartments[compartment],Vector=Metabolites[intR]" value="0" type="Species" simulationType="reactions"/>
          <ModelParameter cn="CN=Root,Model=New Model,Vector=Compartments[compartment],Vector=Metabolites[catR]" value="3.0110704285000004e+19" type="Species" simulationType="reactions"/>
          <ModelParameter cn="CN=Root,Model=New Model,Vector=Compartments[compartment],Vector=Metabolites[II(RR)]" value="0" type="Species" simulationType="reactions"/>
          <ModelParameter cn="CN=Root,Model=New Model,Vector=Compartments[compartment],Vector=Metabolites[II(SS)]" value="0" type="Species" simulationType="reactions"/>
          <ModelParameter cn="CN=Root,Model=New Model,Vector=Compartments[compartment],Vector=Metabolites[intRS]" value="0" type="Species" simulationType="reactions"/>
          <ModelParameter cn="CN=Root,Model=New Model,Vector=Compartments[compartment],Vector=Metabolites[intSR]" value="0" type="Species" simulationType="reactions"/>
          <ModelParameter cn="CN=Root,Model=New Model,Vector=Compartments[compartment],Vector=Metabolites[PRR]" value="0" type="Species" simulationType="reactions"/>
          <ModelParameter cn="CN=Root,Model=New Model,Vector=Compartments[compartment],Vector=Metabolites[PRS]" value="0" type="Species" simulationType="reactions"/>
          <ModelParameter cn="CN=Root,Model=New Model,Vector=Compartments[compartment],Vector=Metabolites[PSR]" value="0" type="Species" simulationType="reactions"/>
          <ModelParameter cn="CN=Root,Model=New Model,Vector=Compartments[compartment],Vector=Metabolites[PSS]" value="0" type="Species" simulationType="reactions"/>
        </ModelParameterGroup>
        <ModelParameterGroup cn="String=Initial Global Quantities" type="Group">
          <ModelParameter cn="CN=Root,Model=New Model,Vector=Values[k1]" value="9.9999999999999995e-07" type="ModelValue" simulationType="fixed"/>
          <ModelParameter cn="CN=Root,Model=New Model,Vector=Values[k2]" value="9.9999999999999995e-07" type="ModelValue" simulationType="fixed"/>
          <ModelParameter cn="CN=Root,Model=New Model,Vector=Values[kIRS]" value="267.64616245456006" type="ModelValue" simulationType="fixed"/>
          <ModelParameter cn="CN=Root,Model=New Model,Vector=Values[kISR]" value="5.2790616977359355e-06" type="ModelValue" simulationType="fixed"/>
          <ModelParameter cn="CN=Root,Model=New Model,Vector=Values[k3]" value="59196.150926910486" type="ModelValue" simulationType="fixed"/>
          <ModelParameter cn="CN=Root,Model=New Model,Vector=Values[kPSR]" value="176.86181638510465" type="ModelValue" simulationType="fixed"/>
          <ModelParameter cn="CN=Root,Model=New Model,Vector=Values[kPRS]" value="15.472841245735019" type="ModelValue" simulationType="fixed"/>
          <ModelParameter cn="CN=Root,Model=New Model,Vector=Values[k4]" value="43721.982619785158" type="ModelValue" simulationType="fixed"/>
          <ModelParameter cn="CN=Root,Model=New Model,Vector=Values[k-1]" value="6.4075542609200014" type="ModelValue" simulationType="fixed"/>
          <ModelParameter cn="CN=Root,Model=New Model,Vector=Values[k-ISR]" value="0.0030069605149897066" type="ModelValue" simulationType="fixed"/>
          <ModelParameter cn="CN=Root,Model=New Model,Vector=Values[k-IRS]" value="152451.60760946266" type="ModelValue" simulationType="assignment"/>
          <ModelParameter cn="CN=Root,Model=New Model,Vector=Values[k-2]" value="6.4075542609200014" type="ModelValue" simulationType="assignment"/>
          <ModelParameter cn="CN=Root,Model=New Model,Vector=Values[ee4]" value="0" type="ModelValue" simulationType="assignment"/>
        </ModelParameterGroup>
        <ModelParameterGroup cn="String=Kinetic Parameters" type="Group">
          <ModelParameterGroup cn="CN=Root,Model=New Model,Vector=Reactions[A + B + catS \= II(RR) + catS]" type="Reaction">
            <ModelParameter cn="CN=Root,Model=New Model,Vector=Reactions[A + B + catS \= II(RR) + catS],ParameterGroup=Parameters,Parameter=k1" value="9.9999999999999995e-07" type="ReactionParameter" simulationType="assignment">
              <InitialExpression>
                &lt;CN=Root,Model=New Model,Vector=Values[k2],Reference=InitialValue>
              </InitialExpression>
            </ModelParameter>
            <ModelParameter cn="CN=Root,Model=New Model,Vector=Reactions[A + B + catS \= II(RR) + catS],ParameterGroup=Parameters,Parameter=k2" value="6.4075542609200014" type="ReactionParameter" simulationType="assignment">
              <InitialExpression>
                &lt;CN=Root,Model=New Model,Vector=Values[k-2],Reference=InitialValue>
              </InitialExpression>
            </ModelParameter>
          </ModelParameterGroup>
          <ModelParameterGroup cn="CN=Root,Model=New Model,Vector=Reactions[A + B + catR \= II(RR) + catR]" type="Reaction">
            <ModelParameter cn="CN=Root,Model=New Model,Vector=Reactions[A + B + catR \= II(RR) + catR],ParameterGroup=Parameters,Parameter=k1" value="9.9999999999999995e-07" type="ReactionParameter" simulationType="assignment">
              <InitialExpression>
                &lt;CN=Root,Model=New Model,Vector=Values[k1],Reference=InitialValue>
              </InitialExpression>
            </ModelParameter>
            <ModelParameter cn="CN=Root,Model=New Model,Vector=Reactions[A + B + catR \= II(RR) + catR],ParameterGroup=Parameters,Parameter=k2" value="6.4075542609200014" type="ReactionParameter" simulationType="assignment">
              <InitialExpression>
                &lt;CN=Root,Model=New Model,Vector=Values[k-1],Reference=InitialValue>
              </InitialExpression>
            </ModelParameter>
          </ModelParameterGroup>
          <ModelParameterGroup cn="CN=Root,Model=New Model,Vector=Reactions[A + B + catR \= II(SS) + catR]" type="Reaction">
            <ModelParameter cn="CN=Root,Model=New Model,Vector=Reactions[A + B + catR \= II(SS) + catR],ParameterGroup=Parameters,Parameter=k1" value="9.9999999999999995e-07" type="ReactionParameter" simulationType="assignment">
              <InitialExpression>
                &lt;CN=Root,Model=New Model,Vector=Values[k2],Reference=InitialValue>
              </InitialExpression>
            </ModelParameter>
            <ModelParameter cn="CN=Root,Model=New Model,Vector=Reactions[A + B + catR \= II(SS) + catR],ParameterGroup=Parameters,Parameter=k2" value="6.4075542609200014" type="ReactionParameter" simulationType="assignment">
              <InitialExpression>
                &lt;CN=Root,Model=New Model,Vector=Values[k-2],Reference=InitialValue>
              </InitialExpression>
            </ModelParameter>
          </ModelParameterGroup>
          <ModelParameterGroup cn="CN=Root,Model=New Model,Vector=Reactions[A + B + catS \= intRS + catS]" type="Reaction">
            <ModelParameter cn="CN=Root,Model=New Model,Vector=Reactions[A + B + catS \= intRS + catS],ParameterGroup=Parameters,Parameter=k1" value="267.64616245456006" type="ReactionParameter" simulationType="assignment">
              <InitialExpression>
                &lt;CN=Root,Model=New Model,Vector=Values[kIRS],Reference=InitialValue>
              </InitialExpression>
            </ModelParameter>
            <ModelParameter cn="CN=Root,Model=New Model,Vector=Reactions[A + B + catS \= intRS + catS],ParameterGroup=Parameters,Parameter=k2" value="152451.60760946266" type="ReactionParameter" simulationType="assignment">
              <InitialExpression>
                &lt;CN=Root,Model=New Model,Vector=Values[k-IRS],Reference=InitialValue>
              </InitialExpression>
            </ModelParameter>
          </ModelParameterGroup>
          <ModelParameterGroup cn="CN=Root,Model=New Model,Vector=Reactions[A + B + catS \= intSR + catS]" type="Reaction">
            <ModelParameter cn="CN=Root,Model=New Model,Vector=Reactions[A + B + catS \= intSR + catS],ParameterGroup=Parameters,Parameter=k1" value="5.2790616977359355e-06" type="ReactionParameter" simulationType="assignment">
              <InitialExpression>
                &lt;CN=Root,Model=New Model,Vector=Values[kISR],Reference=InitialValue>
              </InitialExpression>
            </ModelParameter>
            <ModelParameter cn="CN=Root,Model=New Model,Vector=Reactions[A + B + catS \= intSR + catS],ParameterGroup=Parameters,Parameter=k2" value="0.0030069605149897066" type="ReactionParameter" simulationType="assignment">
              <InitialExpression>
                &lt;CN=Root,Model=New Model,Vector=Values[k-ISR],Reference=InitialValue>
              </InitialExpression>
            </ModelParameter>
          </ModelParameterGroup>
          <ModelParameterGroup cn="CN=Root,Model=New Model,Vector=Reactions[A + B + catR \= intRS + catR]" type="Reaction">
            <ModelParameter cn="CN=Root,Model=New Model,Vector=Reactions[A + B + catR \= intRS + catR],ParameterGroup=Parameters,Parameter=k1" value="5.2790616977359355e-06" type="ReactionParameter" simulationType="assignment">
              <InitialExpression>
                &lt;CN=Root,Model=New Model,Vector=Values[kISR],Reference=InitialValue>
              </InitialExpression>
            </ModelParameter>
            <ModelParameter cn="CN=Root,Model=New Model,Vector=Reactions[A + B + catR \= intRS + catR],ParameterGroup=Parameters,Parameter=k2" value="0.0030069605149897066" type="ReactionParameter" simulationType="assignment">
              <InitialExpression>
                &lt;CN=Root,Model=New Model,Vector=Values[k-ISR],Reference=InitialValue>
              </InitialExpression>
            </ModelParameter>
          </ModelParameterGroup>
          <ModelParameterGroup cn="CN=Root,Model=New Model,Vector=Reactions[A + B + catR \= intSR + catR]" type="Reaction">
            <ModelParameter cn="CN=Root,Model=New Model,Vector=Reactions[A + B + catR \= intSR + catR],ParameterGroup=Parameters,Parameter=k1" value="267.64616245456006" type="ReactionParameter" simulationType="assignment">
              <InitialExpression>
                &lt;CN=Root,Model=New Model,Vector=Values[kIRS],Reference=InitialValue>
              </InitialExpression>
            </ModelParameter>
            <ModelParameter cn="CN=Root,Model=New Model,Vector=Reactions[A + B + catR \= intSR + catR],ParameterGroup=Parameters,Parameter=k2" value="152451.60760946266" type="ReactionParameter" simulationType="assignment">
              <InitialExpression>
                &lt;CN=Root,Model=New Model,Vector=Values[k-IRS],Reference=InitialValue>
              </InitialExpression>
            </ModelParameter>
          </ModelParameterGroup>
          <ModelParameterGroup cn="CN=Root,Model=New Model,Vector=Reactions[catS + II(RR) -\> 4(RRRR) + catS]" type="Reaction">
            <ModelParameter cn="CN=Root,Model=New Model,Vector=Reactions[catS + II(RR) -\> 4(RRRR) + catS],ParameterGroup=Parameters,Parameter=k1" value="43721.982619785158" type="ReactionParameter" simulationType="assignment">
              <InitialExpression>
                &lt;CN=Root,Model=New Model,Vector=Values[k4],Reference=InitialValue>
              </InitialExpression>
            </ModelParameter>
          </ModelParameterGroup>
          <ModelParameterGroup cn="CN=Root,Model=New Model,Vector=Reactions[intSR -\> PSR]" type="Reaction">
            <ModelParameter cn="CN=Root,Model=New Model,Vector=Reactions[intSR -\> PSR],ParameterGroup=Parameters,Parameter=k1" value="176.86181638510465" type="ReactionParameter" simulationType="assignment">
              <InitialExpression>
                &lt;CN=Root,Model=New Model,Vector=Values[kPSR],Reference=InitialValue>
              </InitialExpression>
            </ModelParameter>
          </ModelParameterGroup>
          <ModelParameterGroup cn="CN=Root,Model=New Model,Vector=Reactions[intRS -\> PRS]" type="Reaction">
            <ModelParameter cn="CN=Root,Model=New Model,Vector=Reactions[intRS -\> PRS],ParameterGroup=Parameters,Parameter=k1" value="15.472841245735019" type="ReactionParameter" simulationType="assignment">
              <InitialExpression>
                &lt;CN=Root,Model=New Model,Vector=Values[kPRS],Reference=InitialValue>
              </InitialExpression>
            </ModelParameter>
          </ModelParameterGroup>
          <ModelParameterGroup cn="CN=Root,Model=New Model,Vector=Reactions[catR + II(SS) -\> 4(SSSS) + catR]" type="Reaction">
            <ModelParameter cn="CN=Root,Model=New Model,Vector=Reactions[catR + II(SS) -\> 4(SSSS) + catR],ParameterGroup=Parameters,Parameter=k1" value="59196.150926910486" type="ReactionParameter" simulationType="assignment">
              <InitialExpression>
                &lt;CN=Root,Model=New Model,Vector=Values[k3],Reference=InitialValue>
              </InitialExpression>
            </ModelParameter>
          </ModelParameterGroup>
          <ModelParameterGroup cn="CN=Root,Model=New Model,Vector=Reactions[A + B + catS \= II(SS) + catS]" type="Reaction">
            <ModelParameter cn="CN=Root,Model=New Model,Vector=Reactions[A + B + catS \= II(SS) + catS],ParameterGroup=Parameters,Parameter=k1" value="9.9999999999999995e-07" type="ReactionParameter" simulationType="assignment">
              <InitialExpression>
                &lt;CN=Root,Model=New Model,Vector=Values[k1],Reference=InitialValue>
              </InitialExpression>
            </ModelParameter>
            <ModelParameter cn="CN=Root,Model=New Model,Vector=Reactions[A + B + catS \= II(SS) + catS],ParameterGroup=Parameters,Parameter=k2" value="6.4075542609200014" type="ReactionParameter" simulationType="assignment">
              <InitialExpression>
                &lt;CN=Root,Model=New Model,Vector=Values[k-1],Reference=InitialValue>
              </InitialExpression>
            </ModelParameter>
          </ModelParameterGroup>
        </ModelParameterGroup>
      </ModelParameterSet>
      <ModelParameterSet key="ModelParameterSet_5" name="PE: 2021-06-23T13:38:50Z Exp: Experiment">
        <MiriamAnnotation>
<rdf:RDF xmlns:dcterms="http://purl.org/dc/terms/" xmlns:rdf="http://www.w3.org/1999/02/22-rdf-syntax-ns#">
<rdf:Description rdf:about="#ModelParameterSet_5">
<dcterms:created>
<rdf:Description>
<dcterms:W3CDTF>2021-06-23T13:38:50Z</dcterms:W3CDTF>
</rdf:Description>
</dcterms:created>
</rdf:Description>
</rdf:RDF>
        </MiriamAnnotation>
        <ModelParameterGroup cn="String=Initial Time" type="Group">
          <ModelParameter cn="CN=Root,Model=New Model" value="0" type="Model" simulationType="time"/>
        </ModelParameterGroup>
        <ModelParameterGroup cn="String=Initial Compartment Sizes" type="Group">
          <ModelParameter cn="CN=Root,Model=New Model,Vector=Compartments[compartment]" value="1" type="Compartment" simulationType="fixed"/>
        </ModelParameterGroup>
        <ModelParameterGroup cn="String=Initial Species Values" type="Group">
          <ModelParameter cn="CN=Root,Model=New Model,Vector=Compartments[compartment],Vector=Metabolites[A]" value="6.0221408570000002e+20" type="Species" simulationType="reactions"/>
          <ModelParameter cn="CN=Root,Model=New Model,Vector=Compartments[compartment],Vector=Metabolites[B]" value="6.0221408570000002e+20" type="Species" simulationType="reactions"/>
          <ModelParameter cn="CN=Root,Model=New Model,Vector=Compartments[compartment],Vector=Metabolites[catS]" value="0" type="Species" simulationType="reactions"/>
          <ModelParameter cn="CN=Root,Model=New Model,Vector=Compartments[compartment],Vector=Metabolites[intS]" value="0" type="Species" simulationType="reactions"/>
          <ModelParameter cn="CN=Root,Model=New Model,Vector=Compartments[compartment],Vector=Metabolites[intR]" value="0" type="Species" simulationType="reactions"/>
          <ModelParameter cn="CN=Root,Model=New Model,Vector=Compartments[compartment],Vector=Metabolites[catR]" value="3.0110704285000004e+19" type="Species" simulationType="reactions"/>
          <ModelParameter cn="CN=Root,Model=New Model,Vector=Compartments[compartment],Vector=Metabolites[II(RR)]" value="0" type="Species" simulationType="reactions"/>
          <ModelParameter cn="CN=Root,Model=New Model,Vector=Compartments[compartment],Vector=Metabolites[II(SS)]" value="0" type="Species" simulationType="reactions"/>
          <ModelParameter cn="CN=Root,Model=New Model,Vector=Compartments[compartment],Vector=Metabolites[intRS]" value="0" type="Species" simulationType="reactions"/>
          <ModelParameter cn="CN=Root,Model=New Model,Vector=Compartments[compartment],Vector=Metabolites[intSR]" value="0" type="Species" simulationType="reactions"/>
          <ModelParameter cn="CN=Root,Model=New Model,Vector=Compartments[compartment],Vector=Metabolites[PRR]" value="0" type="Species" simulationType="reactions"/>
          <ModelParameter cn="CN=Root,Model=New Model,Vector=Compartments[compartment],Vector=Metabolites[PRS]" value="0" type="Species" simulationType="reactions"/>
          <ModelParameter cn="CN=Root,Model=New Model,Vector=Compartments[compartment],Vector=Metabolites[PSR]" value="0" type="Species" simulationType="reactions"/>
          <ModelParameter cn="CN=Root,Model=New Model,Vector=Compartments[compartment],Vector=Metabolites[PSS]" value="0" type="Species" simulationType="reactions"/>
        </ModelParameterGroup>
        <ModelParameterGroup cn="String=Initial Global Quantities" type="Group">
          <ModelParameter cn="CN=Root,Model=New Model,Vector=Values[k1]" value="9.9999999999999995e-07" type="ModelValue" simulationType="fixed"/>
          <ModelParameter cn="CN=Root,Model=New Model,Vector=Values[k2]" value="9.9999999999999995e-07" type="ModelValue" simulationType="fixed"/>
          <ModelParameter cn="CN=Root,Model=New Model,Vector=Values[kIRS]" value="267.64616245456006" type="ModelValue" simulationType="fixed"/>
          <ModelParameter cn="CN=Root,Model=New Model,Vector=Values[kISR]" value="5.2790616977359355e-06" type="ModelValue" simulationType="fixed"/>
          <ModelParameter cn="CN=Root,Model=New Model,Vector=Values[k3]" value="59196.150926910486" type="ModelValue" simulationType="fixed"/>
          <ModelParameter cn="CN=Root,Model=New Model,Vector=Values[kPSR]" value="176.86181638510465" type="ModelValue" simulationType="fixed"/>
          <ModelParameter cn="CN=Root,Model=New Model,Vector=Values[kPRS]" value="15.472841245735019" type="ModelValue" simulationType="fixed"/>
          <ModelParameter cn="CN=Root,Model=New Model,Vector=Values[k4]" value="43721.982619785158" type="ModelValue" simulationType="fixed"/>
          <ModelParameter cn="CN=Root,Model=New Model,Vector=Values[k-1]" value="6.4075542609200014" type="ModelValue" simulationType="fixed"/>
          <ModelParameter cn="CN=Root,Model=New Model,Vector=Values[k-ISR]" value="0.0030069605149897066" type="ModelValue" simulationType="fixed"/>
          <ModelParameter cn="CN=Root,Model=New Model,Vector=Values[k-IRS]" value="152451.60760946266" type="ModelValue" simulationType="assignment"/>
          <ModelParameter cn="CN=Root,Model=New Model,Vector=Values[k-2]" value="6.4075542609200014" type="ModelValue" simulationType="assignment"/>
          <ModelParameter cn="CN=Root,Model=New Model,Vector=Values[ee4]" value="0" type="ModelValue" simulationType="assignment"/>
        </ModelParameterGroup>
        <ModelParameterGroup cn="String=Kinetic Parameters" type="Group">
          <ModelParameterGroup cn="CN=Root,Model=New Model,Vector=Reactions[A + B + catS \= II(RR) + catS]" type="Reaction">
            <ModelParameter cn="CN=Root,Model=New Model,Vector=Reactions[A + B + catS \= II(RR) + catS],ParameterGroup=Parameters,Parameter=k1" value="9.9999999999999995e-07" type="ReactionParameter" simulationType="assignment">
              <InitialExpression>
                &lt;CN=Root,Model=New Model,Vector=Values[k2],Reference=InitialValue>
              </InitialExpression>
            </ModelParameter>
            <ModelParameter cn="CN=Root,Model=New Model,Vector=Reactions[A + B + catS \= II(RR) + catS],ParameterGroup=Parameters,Parameter=k2" value="6.4075542609200014" type="ReactionParameter" simulationType="assignment">
              <InitialExpression>
                &lt;CN=Root,Model=New Model,Vector=Values[k-2],Reference=InitialValue>
              </InitialExpression>
            </ModelParameter>
          </ModelParameterGroup>
          <ModelParameterGroup cn="CN=Root,Model=New Model,Vector=Reactions[A + B + catR \= II(RR) + catR]" type="Reaction">
            <ModelParameter cn="CN=Root,Model=New Model,Vector=Reactions[A + B + catR \= II(RR) + catR],ParameterGroup=Parameters,Parameter=k1" value="9.9999999999999995e-07" type="ReactionParameter" simulationType="assignment">
              <InitialExpression>
                &lt;CN=Root,Model=New Model,Vector=Values[k1],Reference=InitialValue>
              </InitialExpression>
            </ModelParameter>
            <ModelParameter cn="CN=Root,Model=New Model,Vector=Reactions[A + B + catR \= II(RR) + catR],ParameterGroup=Parameters,Parameter=k2" value="6.4075542609200014" type="ReactionParameter" simulationType="assignment">
              <InitialExpression>
                &lt;CN=Root,Model=New Model,Vector=Values[k-1],Reference=InitialValue>
              </InitialExpression>
            </ModelParameter>
          </ModelParameterGroup>
          <ModelParameterGroup cn="CN=Root,Model=New Model,Vector=Reactions[A + B + catR \= II(SS) + catR]" type="Reaction">
            <ModelParameter cn="CN=Root,Model=New Model,Vector=Reactions[A + B + catR \= II(SS) + catR],ParameterGroup=Parameters,Parameter=k1" value="9.9999999999999995e-07" type="ReactionParameter" simulationType="assignment">
              <InitialExpression>
                &lt;CN=Root,Model=New Model,Vector=Values[k2],Reference=InitialValue>
              </InitialExpression>
            </ModelParameter>
            <ModelParameter cn="CN=Root,Model=New Model,Vector=Reactions[A + B + catR \= II(SS) + catR],ParameterGroup=Parameters,Parameter=k2" value="6.4075542609200014" type="ReactionParameter" simulationType="assignment">
              <InitialExpression>
                &lt;CN=Root,Model=New Model,Vector=Values[k-2],Reference=InitialValue>
              </InitialExpression>
            </ModelParameter>
          </ModelParameterGroup>
          <ModelParameterGroup cn="CN=Root,Model=New Model,Vector=Reactions[A + B + catS \= intRS + catS]" type="Reaction">
            <ModelParameter cn="CN=Root,Model=New Model,Vector=Reactions[A + B + catS \= intRS + catS],ParameterGroup=Parameters,Parameter=k1" value="267.64616245456006" type="ReactionParameter" simulationType="assignment">
              <InitialExpression>
                &lt;CN=Root,Model=New Model,Vector=Values[kIRS],Reference=InitialValue>
              </InitialExpression>
            </ModelParameter>
            <ModelParameter cn="CN=Root,Model=New Model,Vector=Reactions[A + B + catS \= intRS + catS],ParameterGroup=Parameters,Parameter=k2" value="152451.60760946266" type="ReactionParameter" simulationType="assignment">
              <InitialExpression>
                &lt;CN=Root,Model=New Model,Vector=Values[k-IRS],Reference=InitialValue>
              </InitialExpression>
            </ModelParameter>
          </ModelParameterGroup>
          <ModelParameterGroup cn="CN=Root,Model=New Model,Vector=Reactions[A + B + catS \= intSR + catS]" type="Reaction">
            <ModelParameter cn="CN=Root,Model=New Model,Vector=Reactions[A + B + catS \= intSR + catS],ParameterGroup=Parameters,Parameter=k1" value="5.2790616977359355e-06" type="ReactionParameter" simulationType="assignment">
              <InitialExpression>
                &lt;CN=Root,Model=New Model,Vector=Values[kISR],Reference=InitialValue>
              </InitialExpression>
            </ModelParameter>
            <ModelParameter cn="CN=Root,Model=New Model,Vector=Reactions[A + B + catS \= intSR + catS],ParameterGroup=Parameters,Parameter=k2" value="0.0030069605149897066" type="ReactionParameter" simulationType="assignment">
              <InitialExpression>
                &lt;CN=Root,Model=New Model,Vector=Values[k-ISR],Reference=InitialValue>
              </InitialExpression>
            </ModelParameter>
          </ModelParameterGroup>
          <ModelParameterGroup cn="CN=Root,Model=New Model,Vector=Reactions[A + B + catR \= intRS + catR]" type="Reaction">
            <ModelParameter cn="CN=Root,Model=New Model,Vector=Reactions[A + B + catR \= intRS + catR],ParameterGroup=Parameters,Parameter=k1" value="5.2790616977359355e-06" type="ReactionParameter" simulationType="assignment">
              <InitialExpression>
                &lt;CN=Root,Model=New Model,Vector=Values[kISR],Reference=InitialValue>
              </InitialExpression>
            </ModelParameter>
            <ModelParameter cn="CN=Root,Model=New Model,Vector=Reactions[A + B + catR \= intRS + catR],ParameterGroup=Parameters,Parameter=k2" value="0.0030069605149897066" type="ReactionParameter" simulationType="assignment">
              <InitialExpression>
                &lt;CN=Root,Model=New Model,Vector=Values[k-ISR],Reference=InitialValue>
              </InitialExpression>
            </ModelParameter>
          </ModelParameterGroup>
          <ModelParameterGroup cn="CN=Root,Model=New Model,Vector=Reactions[A + B + catR \= intSR + catR]" type="Reaction">
            <ModelParameter cn="CN=Root,Model=New Model,Vector=Reactions[A + B + catR \= intSR + catR],ParameterGroup=Parameters,Parameter=k1" value="267.64616245456006" type="ReactionParameter" simulationType="assignment">
              <InitialExpression>
                &lt;CN=Root,Model=New Model,Vector=Values[kIRS],Reference=InitialValue>
              </InitialExpression>
            </ModelParameter>
            <ModelParameter cn="CN=Root,Model=New Model,Vector=Reactions[A + B + catR \= intSR + catR],ParameterGroup=Parameters,Parameter=k2" value="152451.60760946266" type="ReactionParameter" simulationType="assignment">
              <InitialExpression>
                &lt;CN=Root,Model=New Model,Vector=Values[k-IRS],Reference=InitialValue>
              </InitialExpression>
            </ModelParameter>
          </ModelParameterGroup>
          <ModelParameterGroup cn="CN=Root,Model=New Model,Vector=Reactions[catS + II(RR) -\> 4(RRRR) + catS]" type="Reaction">
            <ModelParameter cn="CN=Root,Model=New Model,Vector=Reactions[catS + II(RR) -\> 4(RRRR) + catS],ParameterGroup=Parameters,Parameter=k1" value="43721.982619785158" type="ReactionParameter" simulationType="assignment">
              <InitialExpression>
                &lt;CN=Root,Model=New Model,Vector=Values[k4],Reference=InitialValue>
              </InitialExpression>
            </ModelParameter>
          </ModelParameterGroup>
          <ModelParameterGroup cn="CN=Root,Model=New Model,Vector=Reactions[intSR -\> PSR]" type="Reaction">
            <ModelParameter cn="CN=Root,Model=New Model,Vector=Reactions[intSR -\> PSR],ParameterGroup=Parameters,Parameter=k1" value="176.86181638510465" type="ReactionParameter" simulationType="assignment">
              <InitialExpression>
                &lt;CN=Root,Model=New Model,Vector=Values[kPSR],Reference=InitialValue>
              </InitialExpression>
            </ModelParameter>
          </ModelParameterGroup>
          <ModelParameterGroup cn="CN=Root,Model=New Model,Vector=Reactions[intRS -\> PRS]" type="Reaction">
            <ModelParameter cn="CN=Root,Model=New Model,Vector=Reactions[intRS -\> PRS],ParameterGroup=Parameters,Parameter=k1" value="15.472841245735019" type="ReactionParameter" simulationType="assignment">
              <InitialExpression>
                &lt;CN=Root,Model=New Model,Vector=Values[kPRS],Reference=InitialValue>
              </InitialExpression>
            </ModelParameter>
          </ModelParameterGroup>
          <ModelParameterGroup cn="CN=Root,Model=New Model,Vector=Reactions[catR + II(SS) -\> 4(SSSS) + catR]" type="Reaction">
            <ModelParameter cn="CN=Root,Model=New Model,Vector=Reactions[catR + II(SS) -\> 4(SSSS) + catR],ParameterGroup=Parameters,Parameter=k1" value="59196.150926910486" type="ReactionParameter" simulationType="assignment">
              <InitialExpression>
                &lt;CN=Root,Model=New Model,Vector=Values[k3],Reference=InitialValue>
              </InitialExpression>
            </ModelParameter>
          </ModelParameterGroup>
          <ModelParameterGroup cn="CN=Root,Model=New Model,Vector=Reactions[A + B + catS \= II(SS) + catS]" type="Reaction">
            <ModelParameter cn="CN=Root,Model=New Model,Vector=Reactions[A + B + catS \= II(SS) + catS],ParameterGroup=Parameters,Parameter=k1" value="9.9999999999999995e-07" type="ReactionParameter" simulationType="assignment">
              <InitialExpression>
                &lt;CN=Root,Model=New Model,Vector=Values[k1],Reference=InitialValue>
              </InitialExpression>
            </ModelParameter>
            <ModelParameter cn="CN=Root,Model=New Model,Vector=Reactions[A + B + catS \= II(SS) + catS],ParameterGroup=Parameters,Parameter=k2" value="6.4075542609200014" type="ReactionParameter" simulationType="assignment">
              <InitialExpression>
                &lt;CN=Root,Model=New Model,Vector=Values[k-1],Reference=InitialValue>
              </InitialExpression>
            </ModelParameter>
          </ModelParameterGroup>
        </ModelParameterGroup>
      </ModelParameterSet>
      <ModelParameterSet key="ModelParameterSet_6" name="PE: 2021-06-23T13:38:50Z Exp: Experiment_4">
        <MiriamAnnotation>
<rdf:RDF xmlns:dcterms="http://purl.org/dc/terms/" xmlns:rdf="http://www.w3.org/1999/02/22-rdf-syntax-ns#">
<rdf:Description rdf:about="#ModelParameterSet_6">
<dcterms:created>
<rdf:Description>
<dcterms:W3CDTF>2021-06-23T13:38:50Z</dcterms:W3CDTF>
</rdf:Description>
</dcterms:created>
</rdf:Description>
</rdf:RDF>
        </MiriamAnnotation>
        <ModelParameterGroup cn="String=Initial Time" type="Group">
          <ModelParameter cn="CN=Root,Model=New Model" value="0" type="Model" simulationType="time"/>
        </ModelParameterGroup>
        <ModelParameterGroup cn="String=Initial Compartment Sizes" type="Group">
          <ModelParameter cn="CN=Root,Model=New Model,Vector=Compartments[compartment]" value="1" type="Compartment" simulationType="fixed"/>
        </ModelParameterGroup>
        <ModelParameterGroup cn="String=Initial Species Values" type="Group">
          <ModelParameter cn="CN=Root,Model=New Model,Vector=Compartments[compartment],Vector=Metabolites[A]" value="6.0221408570000002e+20" type="Species" simulationType="reactions"/>
          <ModelParameter cn="CN=Root,Model=New Model,Vector=Compartments[compartment],Vector=Metabolites[B]" value="6.0221408570000002e+20" type="Species" simulationType="reactions"/>
          <ModelParameter cn="CN=Root,Model=New Model,Vector=Compartments[compartment],Vector=Metabolites[catS]" value="6.0221408570000005e+18" type="Species" simulationType="reactions"/>
          <ModelParameter cn="CN=Root,Model=New Model,Vector=Compartments[compartment],Vector=Metabolites[intS]" value="0" type="Species" simulationType="reactions"/>
          <ModelParameter cn="CN=Root,Model=New Model,Vector=Compartments[compartment],Vector=Metabolites[intR]" value="0" type="Species" simulationType="reactions"/>
          <ModelParameter cn="CN=Root,Model=New Model,Vector=Compartments[compartment],Vector=Metabolites[catR]" value="3.0110704285000004e+19" type="Species" simulationType="reactions"/>
          <ModelParameter cn="CN=Root,Model=New Model,Vector=Compartments[compartment],Vector=Metabolites[II(RR)]" value="0" type="Species" simulationType="reactions"/>
          <ModelParameter cn="CN=Root,Model=New Model,Vector=Compartments[compartment],Vector=Metabolites[II(SS)]" value="0" type="Species" simulationType="reactions"/>
          <ModelParameter cn="CN=Root,Model=New Model,Vector=Compartments[compartment],Vector=Metabolites[intRS]" value="0" type="Species" simulationType="reactions"/>
          <ModelParameter cn="CN=Root,Model=New Model,Vector=Compartments[compartment],Vector=Metabolites[intSR]" value="0" type="Species" simulationType="reactions"/>
          <ModelParameter cn="CN=Root,Model=New Model,Vector=Compartments[compartment],Vector=Metabolites[PRR]" value="0" type="Species" simulationType="reactions"/>
          <ModelParameter cn="CN=Root,Model=New Model,Vector=Compartments[compartment],Vector=Metabolites[PRS]" value="0" type="Species" simulationType="reactions"/>
          <ModelParameter cn="CN=Root,Model=New Model,Vector=Compartments[compartment],Vector=Metabolites[PSR]" value="0" type="Species" simulationType="reactions"/>
          <ModelParameter cn="CN=Root,Model=New Model,Vector=Compartments[compartment],Vector=Metabolites[PSS]" value="0" type="Species" simulationType="reactions"/>
        </ModelParameterGroup>
        <ModelParameterGroup cn="String=Initial Global Quantities" type="Group">
          <ModelParameter cn="CN=Root,Model=New Model,Vector=Values[k1]" value="9.9999999999999995e-07" type="ModelValue" simulationType="fixed"/>
          <ModelParameter cn="CN=Root,Model=New Model,Vector=Values[k2]" value="9.9999999999999995e-07" type="ModelValue" simulationType="fixed"/>
          <ModelParameter cn="CN=Root,Model=New Model,Vector=Values[kIRS]" value="267.64616245456006" type="ModelValue" simulationType="fixed"/>
          <ModelParameter cn="CN=Root,Model=New Model,Vector=Values[kISR]" value="5.2790616977359355e-06" type="ModelValue" simulationType="fixed"/>
          <ModelParameter cn="CN=Root,Model=New Model,Vector=Values[k3]" value="59196.150926910486" type="ModelValue" simulationType="fixed"/>
          <ModelParameter cn="CN=Root,Model=New Model,Vector=Values[kPSR]" value="176.86181638510465" type="ModelValue" simulationType="fixed"/>
          <ModelParameter cn="CN=Root,Model=New Model,Vector=Values[kPRS]" value="15.472841245735019" type="ModelValue" simulationType="fixed"/>
          <ModelParameter cn="CN=Root,Model=New Model,Vector=Values[k4]" value="43721.982619785158" type="ModelValue" simulationType="fixed"/>
          <ModelParameter cn="CN=Root,Model=New Model,Vector=Values[k-1]" value="6.4075542609200014" type="ModelValue" simulationType="fixed"/>
          <ModelParameter cn="CN=Root,Model=New Model,Vector=Values[k-ISR]" value="0.0030069605149897066" type="ModelValue" simulationType="fixed"/>
          <ModelParameter cn="CN=Root,Model=New Model,Vector=Values[k-IRS]" value="152451.60760946266" type="ModelValue" simulationType="assignment"/>
          <ModelParameter cn="CN=Root,Model=New Model,Vector=Values[k-2]" value="6.4075542609200014" type="ModelValue" simulationType="assignment"/>
          <ModelParameter cn="CN=Root,Model=New Model,Vector=Values[ee4]" value="0" type="ModelValue" simulationType="assignment"/>
        </ModelParameterGroup>
        <ModelParameterGroup cn="String=Kinetic Parameters" type="Group">
          <ModelParameterGroup cn="CN=Root,Model=New Model,Vector=Reactions[A + B + catS \= II(RR) + catS]" type="Reaction">
            <ModelParameter cn="CN=Root,Model=New Model,Vector=Reactions[A + B + catS \= II(RR) + catS],ParameterGroup=Parameters,Parameter=k1" value="9.9999999999999995e-07" type="ReactionParameter" simulationType="assignment">
              <InitialExpression>
                &lt;CN=Root,Model=New Model,Vector=Values[k2],Reference=InitialValue>
              </InitialExpression>
            </ModelParameter>
            <ModelParameter cn="CN=Root,Model=New Model,Vector=Reactions[A + B + catS \= II(RR) + catS],ParameterGroup=Parameters,Parameter=k2" value="6.4075542609200014" type="ReactionParameter" simulationType="assignment">
              <InitialExpression>
                &lt;CN=Root,Model=New Model,Vector=Values[k-2],Reference=InitialValue>
              </InitialExpression>
            </ModelParameter>
          </ModelParameterGroup>
          <ModelParameterGroup cn="CN=Root,Model=New Model,Vector=Reactions[A + B + catR \= II(RR) + catR]" type="Reaction">
            <ModelParameter cn="CN=Root,Model=New Model,Vector=Reactions[A + B + catR \= II(RR) + catR],ParameterGroup=Parameters,Parameter=k1" value="9.9999999999999995e-07" type="ReactionParameter" simulationType="assignment">
              <InitialExpression>
                &lt;CN=Root,Model=New Model,Vector=Values[k1],Reference=InitialValue>
              </InitialExpression>
            </ModelParameter>
            <ModelParameter cn="CN=Root,Model=New Model,Vector=Reactions[A + B + catR \= II(RR) + catR],ParameterGroup=Parameters,Parameter=k2" value="6.4075542609200014" type="ReactionParameter" simulationType="assignment">
              <InitialExpression>
                &lt;CN=Root,Model=New Model,Vector=Values[k-1],Reference=InitialValue>
              </InitialExpression>
            </ModelParameter>
          </ModelParameterGroup>
          <ModelParameterGroup cn="CN=Root,Model=New Model,Vector=Reactions[A + B + catR \= II(SS) + catR]" type="Reaction">
            <ModelParameter cn="CN=Root,Model=New Model,Vector=Reactions[A + B + catR \= II(SS) + catR],ParameterGroup=Parameters,Parameter=k1" value="9.9999999999999995e-07" type="ReactionParameter" simulationType="assignment">
              <InitialExpression>
                &lt;CN=Root,Model=New Model,Vector=Values[k2],Reference=InitialValue>
              </InitialExpression>
            </ModelParameter>
            <ModelParameter cn="CN=Root,Model=New Model,Vector=Reactions[A + B + catR \= II(SS) + catR],ParameterGroup=Parameters,Parameter=k2" value="6.4075542609200014" type="ReactionParameter" simulationType="assignment">
              <InitialExpression>
                &lt;CN=Root,Model=New Model,Vector=Values[k-2],Reference=InitialValue>
              </InitialExpression>
            </ModelParameter>
          </ModelParameterGroup>
          <ModelParameterGroup cn="CN=Root,Model=New Model,Vector=Reactions[A + B + catS \= intRS + catS]" type="Reaction">
            <ModelParameter cn="CN=Root,Model=New Model,Vector=Reactions[A + B + catS \= intRS + catS],ParameterGroup=Parameters,Parameter=k1" value="267.64616245456006" type="ReactionParameter" simulationType="assignment">
              <InitialExpression>
                &lt;CN=Root,Model=New Model,Vector=Values[kIRS],Reference=InitialValue>
              </InitialExpression>
            </ModelParameter>
            <ModelParameter cn="CN=Root,Model=New Model,Vector=Reactions[A + B + catS \= intRS + catS],ParameterGroup=Parameters,Parameter=k2" value="152451.60760946266" type="ReactionParameter" simulationType="assignment">
              <InitialExpression>
                &lt;CN=Root,Model=New Model,Vector=Values[k-IRS],Reference=InitialValue>
              </InitialExpression>
            </ModelParameter>
          </ModelParameterGroup>
          <ModelParameterGroup cn="CN=Root,Model=New Model,Vector=Reactions[A + B + catS \= intSR + catS]" type="Reaction">
            <ModelParameter cn="CN=Root,Model=New Model,Vector=Reactions[A + B + catS \= intSR + catS],ParameterGroup=Parameters,Parameter=k1" value="5.2790616977359355e-06" type="ReactionParameter" simulationType="assignment">
              <InitialExpression>
                &lt;CN=Root,Model=New Model,Vector=Values[kISR],Reference=InitialValue>
              </InitialExpression>
            </ModelParameter>
            <ModelParameter cn="CN=Root,Model=New Model,Vector=Reactions[A + B + catS \= intSR + catS],ParameterGroup=Parameters,Parameter=k2" value="0.0030069605149897066" type="ReactionParameter" simulationType="assignment">
              <InitialExpression>
                &lt;CN=Root,Model=New Model,Vector=Values[k-ISR],Reference=InitialValue>
              </InitialExpression>
            </ModelParameter>
          </ModelParameterGroup>
          <ModelParameterGroup cn="CN=Root,Model=New Model,Vector=Reactions[A + B + catR \= intRS + catR]" type="Reaction">
            <ModelParameter cn="CN=Root,Model=New Model,Vector=Reactions[A + B + catR \= intRS + catR],ParameterGroup=Parameters,Parameter=k1" value="5.2790616977359355e-06" type="ReactionParameter" simulationType="assignment">
              <InitialExpression>
                &lt;CN=Root,Model=New Model,Vector=Values[kISR],Reference=InitialValue>
              </InitialExpression>
            </ModelParameter>
            <ModelParameter cn="CN=Root,Model=New Model,Vector=Reactions[A + B + catR \= intRS + catR],ParameterGroup=Parameters,Parameter=k2" value="0.0030069605149897066" type="ReactionParameter" simulationType="assignment">
              <InitialExpression>
                &lt;CN=Root,Model=New Model,Vector=Values[k-ISR],Reference=InitialValue>
              </InitialExpression>
            </ModelParameter>
          </ModelParameterGroup>
          <ModelParameterGroup cn="CN=Root,Model=New Model,Vector=Reactions[A + B + catR \= intSR + catR]" type="Reaction">
            <ModelParameter cn="CN=Root,Model=New Model,Vector=Reactions[A + B + catR \= intSR + catR],ParameterGroup=Parameters,Parameter=k1" value="267.64616245456006" type="ReactionParameter" simulationType="assignment">
              <InitialExpression>
                &lt;CN=Root,Model=New Model,Vector=Values[kIRS],Reference=InitialValue>
              </InitialExpression>
            </ModelParameter>
            <ModelParameter cn="CN=Root,Model=New Model,Vector=Reactions[A + B + catR \= intSR + catR],ParameterGroup=Parameters,Parameter=k2" value="152451.60760946266" type="ReactionParameter" simulationType="assignment">
              <InitialExpression>
                &lt;CN=Root,Model=New Model,Vector=Values[k-IRS],Reference=InitialValue>
              </InitialExpression>
            </ModelParameter>
          </ModelParameterGroup>
          <ModelParameterGroup cn="CN=Root,Model=New Model,Vector=Reactions[catS + II(RR) -\> 4(RRRR) + catS]" type="Reaction">
            <ModelParameter cn="CN=Root,Model=New Model,Vector=Reactions[catS + II(RR) -\> 4(RRRR) + catS],ParameterGroup=Parameters,Parameter=k1" value="43721.982619785158" type="ReactionParameter" simulationType="assignment">
              <InitialExpression>
                &lt;CN=Root,Model=New Model,Vector=Values[k4],Reference=InitialValue>
              </InitialExpression>
            </ModelParameter>
          </ModelParameterGroup>
          <ModelParameterGroup cn="CN=Root,Model=New Model,Vector=Reactions[intSR -\> PSR]" type="Reaction">
            <ModelParameter cn="CN=Root,Model=New Model,Vector=Reactions[intSR -\> PSR],ParameterGroup=Parameters,Parameter=k1" value="176.86181638510465" type="ReactionParameter" simulationType="assignment">
              <InitialExpression>
                &lt;CN=Root,Model=New Model,Vector=Values[kPSR],Reference=InitialValue>
              </InitialExpression>
            </ModelParameter>
          </ModelParameterGroup>
          <ModelParameterGroup cn="CN=Root,Model=New Model,Vector=Reactions[intRS -\> PRS]" type="Reaction">
            <ModelParameter cn="CN=Root,Model=New Model,Vector=Reactions[intRS -\> PRS],ParameterGroup=Parameters,Parameter=k1" value="15.472841245735019" type="ReactionParameter" simulationType="assignment">
              <InitialExpression>
                &lt;CN=Root,Model=New Model,Vector=Values[kPRS],Reference=InitialValue>
              </InitialExpression>
            </ModelParameter>
          </ModelParameterGroup>
          <ModelParameterGroup cn="CN=Root,Model=New Model,Vector=Reactions[catR + II(SS) -\> 4(SSSS) + catR]" type="Reaction">
            <ModelParameter cn="CN=Root,Model=New Model,Vector=Reactions[catR + II(SS) -\> 4(SSSS) + catR],ParameterGroup=Parameters,Parameter=k1" value="59196.150926910486" type="ReactionParameter" simulationType="assignment">
              <InitialExpression>
                &lt;CN=Root,Model=New Model,Vector=Values[k3],Reference=InitialValue>
              </InitialExpression>
            </ModelParameter>
          </ModelParameterGroup>
          <ModelParameterGroup cn="CN=Root,Model=New Model,Vector=Reactions[A + B + catS \= II(SS) + catS]" type="Reaction">
            <ModelParameter cn="CN=Root,Model=New Model,Vector=Reactions[A + B + catS \= II(SS) + catS],ParameterGroup=Parameters,Parameter=k1" value="9.9999999999999995e-07" type="ReactionParameter" simulationType="assignment">
              <InitialExpression>
                &lt;CN=Root,Model=New Model,Vector=Values[k1],Reference=InitialValue>
              </InitialExpression>
            </ModelParameter>
            <ModelParameter cn="CN=Root,Model=New Model,Vector=Reactions[A + B + catS \= II(SS) + catS],ParameterGroup=Parameters,Parameter=k2" value="6.4075542609200014" type="ReactionParameter" simulationType="assignment">
              <InitialExpression>
                &lt;CN=Root,Model=New Model,Vector=Values[k-1],Reference=InitialValue>
              </InitialExpression>
            </ModelParameter>
          </ModelParameterGroup>
        </ModelParameterGroup>
      </ModelParameterSet>
      <ModelParameterSet key="ModelParameterSet_7" name="PE: 2021-06-23T13:38:50Z Exp: Experiment_3">
        <MiriamAnnotation>
<rdf:RDF xmlns:dcterms="http://purl.org/dc/terms/" xmlns:rdf="http://www.w3.org/1999/02/22-rdf-syntax-ns#">
<rdf:Description rdf:about="#ModelParameterSet_7">
<dcterms:created>
<rdf:Description>
<dcterms:W3CDTF>2021-06-23T13:38:50Z</dcterms:W3CDTF>
</rdf:Description>
</dcterms:created>
</rdf:Description>
</rdf:RDF>
        </MiriamAnnotation>
        <ModelParameterGroup cn="String=Initial Time" type="Group">
          <ModelParameter cn="CN=Root,Model=New Model" value="0" type="Model" simulationType="time"/>
        </ModelParameterGroup>
        <ModelParameterGroup cn="String=Initial Compartment Sizes" type="Group">
          <ModelParameter cn="CN=Root,Model=New Model,Vector=Compartments[compartment]" value="1" type="Compartment" simulationType="fixed"/>
        </ModelParameterGroup>
        <ModelParameterGroup cn="String=Initial Species Values" type="Group">
          <ModelParameter cn="CN=Root,Model=New Model,Vector=Compartments[compartment],Vector=Metabolites[A]" value="6.0221408570000002e+20" type="Species" simulationType="reactions"/>
          <ModelParameter cn="CN=Root,Model=New Model,Vector=Compartments[compartment],Vector=Metabolites[B]" value="6.0221408570000002e+20" type="Species" simulationType="reactions"/>
          <ModelParameter cn="CN=Root,Model=New Model,Vector=Compartments[compartment],Vector=Metabolites[catS]" value="4.5166056427500001e+18" type="Species" simulationType="reactions"/>
          <ModelParameter cn="CN=Root,Model=New Model,Vector=Compartments[compartment],Vector=Metabolites[intS]" value="0" type="Species" simulationType="reactions"/>
          <ModelParameter cn="CN=Root,Model=New Model,Vector=Compartments[compartment],Vector=Metabolites[intR]" value="0" type="Species" simulationType="reactions"/>
          <ModelParameter cn="CN=Root,Model=New Model,Vector=Compartments[compartment],Vector=Metabolites[catR]" value="3.0110704285000004e+19" type="Species" simulationType="reactions"/>
          <ModelParameter cn="CN=Root,Model=New Model,Vector=Compartments[compartment],Vector=Metabolites[II(RR)]" value="0" type="Species" simulationType="reactions"/>
          <ModelParameter cn="CN=Root,Model=New Model,Vector=Compartments[compartment],Vector=Metabolites[II(SS)]" value="0" type="Species" simulationType="reactions"/>
          <ModelParameter cn="CN=Root,Model=New Model,Vector=Compartments[compartment],Vector=Metabolites[intRS]" value="0" type="Species" simulationType="reactions"/>
          <ModelParameter cn="CN=Root,Model=New Model,Vector=Compartments[compartment],Vector=Metabolites[intSR]" value="0" type="Species" simulationType="reactions"/>
          <ModelParameter cn="CN=Root,Model=New Model,Vector=Compartments[compartment],Vector=Metabolites[PRR]" value="0" type="Species" simulationType="reactions"/>
          <ModelParameter cn="CN=Root,Model=New Model,Vector=Compartments[compartment],Vector=Metabolites[PRS]" value="0" type="Species" simulationType="reactions"/>
          <ModelParameter cn="CN=Root,Model=New Model,Vector=Compartments[compartment],Vector=Metabolites[PSR]" value="0" type="Species" simulationType="reactions"/>
          <ModelParameter cn="CN=Root,Model=New Model,Vector=Compartments[compartment],Vector=Metabolites[PSS]" value="0" type="Species" simulationType="reactions"/>
        </ModelParameterGroup>
        <ModelParameterGroup cn="String=Initial Global Quantities" type="Group">
          <ModelParameter cn="CN=Root,Model=New Model,Vector=Values[k1]" value="9.9999999999999995e-07" type="ModelValue" simulationType="fixed"/>
          <ModelParameter cn="CN=Root,Model=New Model,Vector=Values[k2]" value="9.9999999999999995e-07" type="ModelValue" simulationType="fixed"/>
          <ModelParameter cn="CN=Root,Model=New Model,Vector=Values[kIRS]" value="267.64616245456006" type="ModelValue" simulationType="fixed"/>
          <ModelParameter cn="CN=Root,Model=New Model,Vector=Values[kISR]" value="5.2790616977359355e-06" type="ModelValue" simulationType="fixed"/>
          <ModelParameter cn="CN=Root,Model=New Model,Vector=Values[k3]" value="59196.150926910486" type="ModelValue" simulationType="fixed"/>
          <ModelParameter cn="CN=Root,Model=New Model,Vector=Values[kPSR]" value="176.86181638510465" type="ModelValue" simulationType="fixed"/>
          <ModelParameter cn="CN=Root,Model=New Model,Vector=Values[kPRS]" value="15.472841245735019" type="ModelValue" simulationType="fixed"/>
          <ModelParameter cn="CN=Root,Model=New Model,Vector=Values[k4]" value="43721.982619785158" type="ModelValue" simulationType="fixed"/>
          <ModelParameter cn="CN=Root,Model=New Model,Vector=Values[k-1]" value="6.4075542609200014" type="ModelValue" simulationType="fixed"/>
          <ModelParameter cn="CN=Root,Model=New Model,Vector=Values[k-ISR]" value="0.0030069605149897066" type="ModelValue" simulationType="fixed"/>
          <ModelParameter cn="CN=Root,Model=New Model,Vector=Values[k-IRS]" value="152451.60760946266" type="ModelValue" simulationType="assignment"/>
          <ModelParameter cn="CN=Root,Model=New Model,Vector=Values[k-2]" value="6.4075542609200014" type="ModelValue" simulationType="assignment"/>
          <ModelParameter cn="CN=Root,Model=New Model,Vector=Values[ee4]" value="0" type="ModelValue" simulationType="assignment"/>
        </ModelParameterGroup>
        <ModelParameterGroup cn="String=Kinetic Parameters" type="Group">
          <ModelParameterGroup cn="CN=Root,Model=New Model,Vector=Reactions[A + B + catS \= II(RR) + catS]" type="Reaction">
            <ModelParameter cn="CN=Root,Model=New Model,Vector=Reactions[A + B + catS \= II(RR) + catS],ParameterGroup=Parameters,Parameter=k1" value="9.9999999999999995e-07" type="ReactionParameter" simulationType="assignment">
              <InitialExpression>
                &lt;CN=Root,Model=New Model,Vector=Values[k2],Reference=InitialValue>
              </InitialExpression>
            </ModelParameter>
            <ModelParameter cn="CN=Root,Model=New Model,Vector=Reactions[A + B + catS \= II(RR) + catS],ParameterGroup=Parameters,Parameter=k2" value="6.4075542609200014" type="ReactionParameter" simulationType="assignment">
              <InitialExpression>
                &lt;CN=Root,Model=New Model,Vector=Values[k-2],Reference=InitialValue>
              </InitialExpression>
            </ModelParameter>
          </ModelParameterGroup>
          <ModelParameterGroup cn="CN=Root,Model=New Model,Vector=Reactions[A + B + catR \= II(RR) + catR]" type="Reaction">
            <ModelParameter cn="CN=Root,Model=New Model,Vector=Reactions[A + B + catR \= II(RR) + catR],ParameterGroup=Parameters,Parameter=k1" value="9.9999999999999995e-07" type="ReactionParameter" simulationType="assignment">
              <InitialExpression>
                &lt;CN=Root,Model=New Model,Vector=Values[k1],Reference=InitialValue>
              </InitialExpression>
            </ModelParameter>
            <ModelParameter cn="CN=Root,Model=New Model,Vector=Reactions[A + B + catR \= II(RR) + catR],ParameterGroup=Parameters,Parameter=k2" value="6.4075542609200014" type="ReactionParameter" simulationType="assignment">
              <InitialExpression>
                &lt;CN=Root,Model=New Model,Vector=Values[k-1],Reference=InitialValue>
              </InitialExpression>
            </ModelParameter>
          </ModelParameterGroup>
          <ModelParameterGroup cn="CN=Root,Model=New Model,Vector=Reactions[A + B + catR \= II(SS) + catR]" type="Reaction">
            <ModelParameter cn="CN=Root,Model=New Model,Vector=Reactions[A + B + catR \= II(SS) + catR],ParameterGroup=Parameters,Parameter=k1" value="9.9999999999999995e-07" type="ReactionParameter" simulationType="assignment">
              <InitialExpression>
                &lt;CN=Root,Model=New Model,Vector=Values[k2],Reference=InitialValue>
              </InitialExpression>
            </ModelParameter>
            <ModelParameter cn="CN=Root,Model=New Model,Vector=Reactions[A + B + catR \= II(SS) + catR],ParameterGroup=Parameters,Parameter=k2" value="6.4075542609200014" type="ReactionParameter" simulationType="assignment">
              <InitialExpression>
                &lt;CN=Root,Model=New Model,Vector=Values[k-2],Reference=InitialValue>
              </InitialExpression>
            </ModelParameter>
          </ModelParameterGroup>
          <ModelParameterGroup cn="CN=Root,Model=New Model,Vector=Reactions[A + B + catS \= intRS + catS]" type="Reaction">
            <ModelParameter cn="CN=Root,Model=New Model,Vector=Reactions[A + B + catS \= intRS + catS],ParameterGroup=Parameters,Parameter=k1" value="267.64616245456006" type="ReactionParameter" simulationType="assignment">
              <InitialExpression>
                &lt;CN=Root,Model=New Model,Vector=Values[kIRS],Reference=InitialValue>
              </InitialExpression>
            </ModelParameter>
            <ModelParameter cn="CN=Root,Model=New Model,Vector=Reactions[A + B + catS \= intRS + catS],ParameterGroup=Parameters,Parameter=k2" value="152451.60760946266" type="ReactionParameter" simulationType="assignment">
              <InitialExpression>
                &lt;CN=Root,Model=New Model,Vector=Values[k-IRS],Reference=InitialValue>
              </InitialExpression>
            </ModelParameter>
          </ModelParameterGroup>
          <ModelParameterGroup cn="CN=Root,Model=New Model,Vector=Reactions[A + B + catS \= intSR + catS]" type="Reaction">
            <ModelParameter cn="CN=Root,Model=New Model,Vector=Reactions[A + B + catS \= intSR + catS],ParameterGroup=Parameters,Parameter=k1" value="5.2790616977359355e-06" type="ReactionParameter" simulationType="assignment">
              <InitialExpression>
                &lt;CN=Root,Model=New Model,Vector=Values[kISR],Reference=InitialValue>
              </InitialExpression>
            </ModelParameter>
            <ModelParameter cn="CN=Root,Model=New Model,Vector=Reactions[A + B + catS \= intSR + catS],ParameterGroup=Parameters,Parameter=k2" value="0.0030069605149897066" type="ReactionParameter" simulationType="assignment">
              <InitialExpression>
                &lt;CN=Root,Model=New Model,Vector=Values[k-ISR],Reference=InitialValue>
              </InitialExpression>
            </ModelParameter>
          </ModelParameterGroup>
          <ModelParameterGroup cn="CN=Root,Model=New Model,Vector=Reactions[A + B + catR \= intRS + catR]" type="Reaction">
            <ModelParameter cn="CN=Root,Model=New Model,Vector=Reactions[A + B + catR \= intRS + catR],ParameterGroup=Parameters,Parameter=k1" value="5.2790616977359355e-06" type="ReactionParameter" simulationType="assignment">
              <InitialExpression>
                &lt;CN=Root,Model=New Model,Vector=Values[kISR],Reference=InitialValue>
              </InitialExpression>
            </ModelParameter>
            <ModelParameter cn="CN=Root,Model=New Model,Vector=Reactions[A + B + catR \= intRS + catR],ParameterGroup=Parameters,Parameter=k2" value="0.0030069605149897066" type="ReactionParameter" simulationType="assignment">
              <InitialExpression>
                &lt;CN=Root,Model=New Model,Vector=Values[k-ISR],Reference=InitialValue>
              </InitialExpression>
            </ModelParameter>
          </ModelParameterGroup>
          <ModelParameterGroup cn="CN=Root,Model=New Model,Vector=Reactions[A + B + catR \= intSR + catR]" type="Reaction">
            <ModelParameter cn="CN=Root,Model=New Model,Vector=Reactions[A + B + catR \= intSR + catR],ParameterGroup=Parameters,Parameter=k1" value="267.64616245456006" type="ReactionParameter" simulationType="assignment">
              <InitialExpression>
                &lt;CN=Root,Model=New Model,Vector=Values[kIRS],Reference=InitialValue>
              </InitialExpression>
            </ModelParameter>
            <ModelParameter cn="CN=Root,Model=New Model,Vector=Reactions[A + B + catR \= intSR + catR],ParameterGroup=Parameters,Parameter=k2" value="152451.60760946266" type="ReactionParameter" simulationType="assignment">
              <InitialExpression>
                &lt;CN=Root,Model=New Model,Vector=Values[k-IRS],Reference=InitialValue>
              </InitialExpression>
            </ModelParameter>
          </ModelParameterGroup>
          <ModelParameterGroup cn="CN=Root,Model=New Model,Vector=Reactions[catS + II(RR) -\> 4(RRRR) + catS]" type="Reaction">
            <ModelParameter cn="CN=Root,Model=New Model,Vector=Reactions[catS + II(RR) -\> 4(RRRR) + catS],ParameterGroup=Parameters,Parameter=k1" value="43721.982619785158" type="ReactionParameter" simulationType="assignment">
              <InitialExpression>
                &lt;CN=Root,Model=New Model,Vector=Values[k4],Reference=InitialValue>
              </InitialExpression>
            </ModelParameter>
          </ModelParameterGroup>
          <ModelParameterGroup cn="CN=Root,Model=New Model,Vector=Reactions[intSR -\> PSR]" type="Reaction">
            <ModelParameter cn="CN=Root,Model=New Model,Vector=Reactions[intSR -\> PSR],ParameterGroup=Parameters,Parameter=k1" value="176.86181638510465" type="ReactionParameter" simulationType="assignment">
              <InitialExpression>
                &lt;CN=Root,Model=New Model,Vector=Values[kPSR],Reference=InitialValue>
              </InitialExpression>
            </ModelParameter>
          </ModelParameterGroup>
          <ModelParameterGroup cn="CN=Root,Model=New Model,Vector=Reactions[intRS -\> PRS]" type="Reaction">
            <ModelParameter cn="CN=Root,Model=New Model,Vector=Reactions[intRS -\> PRS],ParameterGroup=Parameters,Parameter=k1" value="15.472841245735019" type="ReactionParameter" simulationType="assignment">
              <InitialExpression>
                &lt;CN=Root,Model=New Model,Vector=Values[kPRS],Reference=InitialValue>
              </InitialExpression>
            </ModelParameter>
          </ModelParameterGroup>
          <ModelParameterGroup cn="CN=Root,Model=New Model,Vector=Reactions[catR + II(SS) -\> 4(SSSS) + catR]" type="Reaction">
            <ModelParameter cn="CN=Root,Model=New Model,Vector=Reactions[catR + II(SS) -\> 4(SSSS) + catR],ParameterGroup=Parameters,Parameter=k1" value="59196.150926910486" type="ReactionParameter" simulationType="assignment">
              <InitialExpression>
                &lt;CN=Root,Model=New Model,Vector=Values[k3],Reference=InitialValue>
              </InitialExpression>
            </ModelParameter>
          </ModelParameterGroup>
          <ModelParameterGroup cn="CN=Root,Model=New Model,Vector=Reactions[A + B + catS \= II(SS) + catS]" type="Reaction">
            <ModelParameter cn="CN=Root,Model=New Model,Vector=Reactions[A + B + catS \= II(SS) + catS],ParameterGroup=Parameters,Parameter=k1" value="9.9999999999999995e-07" type="ReactionParameter" simulationType="assignment">
              <InitialExpression>
                &lt;CN=Root,Model=New Model,Vector=Values[k1],Reference=InitialValue>
              </InitialExpression>
            </ModelParameter>
            <ModelParameter cn="CN=Root,Model=New Model,Vector=Reactions[A + B + catS \= II(SS) + catS],ParameterGroup=Parameters,Parameter=k2" value="6.4075542609200014" type="ReactionParameter" simulationType="assignment">
              <InitialExpression>
                &lt;CN=Root,Model=New Model,Vector=Values[k-1],Reference=InitialValue>
              </InitialExpression>
            </ModelParameter>
          </ModelParameterGroup>
        </ModelParameterGroup>
      </ModelParameterSet>
      <ModelParameterSet key="ModelParameterSet_8" name="PE: 2021-06-23T13:38:50Z Exp: Experiment_2">
        <MiriamAnnotation>
<rdf:RDF xmlns:dcterms="http://purl.org/dc/terms/" xmlns:rdf="http://www.w3.org/1999/02/22-rdf-syntax-ns#">
<rdf:Description rdf:about="#ModelParameterSet_8">
<dcterms:created>
<rdf:Description>
<dcterms:W3CDTF>2021-06-23T13:38:50Z</dcterms:W3CDTF>
</rdf:Description>
</dcterms:created>
</rdf:Description>
</rdf:RDF>
        </MiriamAnnotation>
        <ModelParameterGroup cn="String=Initial Time" type="Group">
          <ModelParameter cn="CN=Root,Model=New Model" value="0" type="Model" simulationType="time"/>
        </ModelParameterGroup>
        <ModelParameterGroup cn="String=Initial Compartment Sizes" type="Group">
          <ModelParameter cn="CN=Root,Model=New Model,Vector=Compartments[compartment]" value="1" type="Compartment" simulationType="fixed"/>
        </ModelParameterGroup>
        <ModelParameterGroup cn="String=Initial Species Values" type="Group">
          <ModelParameter cn="CN=Root,Model=New Model,Vector=Compartments[compartment],Vector=Metabolites[A]" value="6.0221408570000002e+20" type="Species" simulationType="reactions"/>
          <ModelParameter cn="CN=Root,Model=New Model,Vector=Compartments[compartment],Vector=Metabolites[B]" value="6.0221408570000002e+20" type="Species" simulationType="reactions"/>
          <ModelParameter cn="CN=Root,Model=New Model,Vector=Compartments[compartment],Vector=Metabolites[catS]" value="3.0110704285000003e+18" type="Species" simulationType="reactions"/>
          <ModelParameter cn="CN=Root,Model=New Model,Vector=Compartments[compartment],Vector=Metabolites[intS]" value="0" type="Species" simulationType="reactions"/>
          <ModelParameter cn="CN=Root,Model=New Model,Vector=Compartments[compartment],Vector=Metabolites[intR]" value="0" type="Species" simulationType="reactions"/>
          <ModelParameter cn="CN=Root,Model=New Model,Vector=Compartments[compartment],Vector=Metabolites[catR]" value="3.0110704285000004e+19" type="Species" simulationType="reactions"/>
          <ModelParameter cn="CN=Root,Model=New Model,Vector=Compartments[compartment],Vector=Metabolites[II(RR)]" value="0" type="Species" simulationType="reactions"/>
          <ModelParameter cn="CN=Root,Model=New Model,Vector=Compartments[compartment],Vector=Metabolites[II(SS)]" value="0" type="Species" simulationType="reactions"/>
          <ModelParameter cn="CN=Root,Model=New Model,Vector=Compartments[compartment],Vector=Metabolites[intRS]" value="0" type="Species" simulationType="reactions"/>
          <ModelParameter cn="CN=Root,Model=New Model,Vector=Compartments[compartment],Vector=Metabolites[intSR]" value="0" type="Species" simulationType="reactions"/>
          <ModelParameter cn="CN=Root,Model=New Model,Vector=Compartments[compartment],Vector=Metabolites[PRR]" value="0" type="Species" simulationType="reactions"/>
          <ModelParameter cn="CN=Root,Model=New Model,Vector=Compartments[compartment],Vector=Metabolites[PRS]" value="0" type="Species" simulationType="reactions"/>
          <ModelParameter cn="CN=Root,Model=New Model,Vector=Compartments[compartment],Vector=Metabolites[PSR]" value="0" type="Species" simulationType="reactions"/>
          <ModelParameter cn="CN=Root,Model=New Model,Vector=Compartments[compartment],Vector=Metabolites[PSS]" value="0" type="Species" simulationType="reactions"/>
        </ModelParameterGroup>
        <ModelParameterGroup cn="String=Initial Global Quantities" type="Group">
          <ModelParameter cn="CN=Root,Model=New Model,Vector=Values[k1]" value="9.9999999999999995e-07" type="ModelValue" simulationType="fixed"/>
          <ModelParameter cn="CN=Root,Model=New Model,Vector=Values[k2]" value="9.9999999999999995e-07" type="ModelValue" simulationType="fixed"/>
          <ModelParameter cn="CN=Root,Model=New Model,Vector=Values[kIRS]" value="267.64616245456006" type="ModelValue" simulationType="fixed"/>
          <ModelParameter cn="CN=Root,Model=New Model,Vector=Values[kISR]" value="5.2790616977359355e-06" type="ModelValue" simulationType="fixed"/>
          <ModelParameter cn="CN=Root,Model=New Model,Vector=Values[k3]" value="59196.150926910486" type="ModelValue" simulationType="fixed"/>
          <ModelParameter cn="CN=Root,Model=New Model,Vector=Values[kPSR]" value="176.86181638510465" type="ModelValue" simulationType="fixed"/>
          <ModelParameter cn="CN=Root,Model=New Model,Vector=Values[kPRS]" value="15.472841245735019" type="ModelValue" simulationType="fixed"/>
          <ModelParameter cn="CN=Root,Model=New Model,Vector=Values[k4]" value="43721.982619785158" type="ModelValue" simulationType="fixed"/>
          <ModelParameter cn="CN=Root,Model=New Model,Vector=Values[k-1]" value="6.4075542609200014" type="ModelValue" simulationType="fixed"/>
          <ModelParameter cn="CN=Root,Model=New Model,Vector=Values[k-ISR]" value="0.0030069605149897066" type="ModelValue" simulationType="fixed"/>
          <ModelParameter cn="CN=Root,Model=New Model,Vector=Values[k-IRS]" value="152451.60760946266" type="ModelValue" simulationType="assignment"/>
          <ModelParameter cn="CN=Root,Model=New Model,Vector=Values[k-2]" value="6.4075542609200014" type="ModelValue" simulationType="assignment"/>
          <ModelParameter cn="CN=Root,Model=New Model,Vector=Values[ee4]" value="0" type="ModelValue" simulationType="assignment"/>
        </ModelParameterGroup>
        <ModelParameterGroup cn="String=Kinetic Parameters" type="Group">
          <ModelParameterGroup cn="CN=Root,Model=New Model,Vector=Reactions[A + B + catS \= II(RR) + catS]" type="Reaction">
            <ModelParameter cn="CN=Root,Model=New Model,Vector=Reactions[A + B + catS \= II(RR) + catS],ParameterGroup=Parameters,Parameter=k1" value="9.9999999999999995e-07" type="ReactionParameter" simulationType="assignment">
              <InitialExpression>
                &lt;CN=Root,Model=New Model,Vector=Values[k2],Reference=InitialValue>
              </InitialExpression>
            </ModelParameter>
            <ModelParameter cn="CN=Root,Model=New Model,Vector=Reactions[A + B + catS \= II(RR) + catS],ParameterGroup=Parameters,Parameter=k2" value="6.4075542609200014" type="ReactionParameter" simulationType="assignment">
              <InitialExpression>
                &lt;CN=Root,Model=New Model,Vector=Values[k-2],Reference=InitialValue>
              </InitialExpression>
            </ModelParameter>
          </ModelParameterGroup>
          <ModelParameterGroup cn="CN=Root,Model=New Model,Vector=Reactions[A + B + catR \= II(RR) + catR]" type="Reaction">
            <ModelParameter cn="CN=Root,Model=New Model,Vector=Reactions[A + B + catR \= II(RR) + catR],ParameterGroup=Parameters,Parameter=k1" value="9.9999999999999995e-07" type="ReactionParameter" simulationType="assignment">
              <InitialExpression>
                &lt;CN=Root,Model=New Model,Vector=Values[k1],Reference=InitialValue>
              </InitialExpression>
            </ModelParameter>
            <ModelParameter cn="CN=Root,Model=New Model,Vector=Reactions[A + B + catR \= II(RR) + catR],ParameterGroup=Parameters,Parameter=k2" value="6.4075542609200014" type="ReactionParameter" simulationType="assignment">
              <InitialExpression>
                &lt;CN=Root,Model=New Model,Vector=Values[k-1],Reference=InitialValue>
              </InitialExpression>
            </ModelParameter>
          </ModelParameterGroup>
          <ModelParameterGroup cn="CN=Root,Model=New Model,Vector=Reactions[A + B + catR \= II(SS) + catR]" type="Reaction">
            <ModelParameter cn="CN=Root,Model=New Model,Vector=Reactions[A + B + catR \= II(SS) + catR],ParameterGroup=Parameters,Parameter=k1" value="9.9999999999999995e-07" type="ReactionParameter" simulationType="assignment">
              <InitialExpression>
                &lt;CN=Root,Model=New Model,Vector=Values[k2],Reference=InitialValue>
              </InitialExpression>
            </ModelParameter>
            <ModelParameter cn="CN=Root,Model=New Model,Vector=Reactions[A + B + catR \= II(SS) + catR],ParameterGroup=Parameters,Parameter=k2" value="6.4075542609200014" type="ReactionParameter" simulationType="assignment">
              <InitialExpression>
                &lt;CN=Root,Model=New Model,Vector=Values[k-2],Reference=InitialValue>
              </InitialExpression>
            </ModelParameter>
          </ModelParameterGroup>
          <ModelParameterGroup cn="CN=Root,Model=New Model,Vector=Reactions[A + B + catS \= intRS + catS]" type="Reaction">
            <ModelParameter cn="CN=Root,Model=New Model,Vector=Reactions[A + B + catS \= intRS + catS],ParameterGroup=Parameters,Parameter=k1" value="267.64616245456006" type="ReactionParameter" simulationType="assignment">
              <InitialExpression>
                &lt;CN=Root,Model=New Model,Vector=Values[kIRS],Reference=InitialValue>
              </InitialExpression>
            </ModelParameter>
            <ModelParameter cn="CN=Root,Model=New Model,Vector=Reactions[A + B + catS \= intRS + catS],ParameterGroup=Parameters,Parameter=k2" value="152451.60760946266" type="ReactionParameter" simulationType="assignment">
              <InitialExpression>
                &lt;CN=Root,Model=New Model,Vector=Values[k-IRS],Reference=InitialValue>
              </InitialExpression>
            </ModelParameter>
          </ModelParameterGroup>
          <ModelParameterGroup cn="CN=Root,Model=New Model,Vector=Reactions[A + B + catS \= intSR + catS]" type="Reaction">
            <ModelParameter cn="CN=Root,Model=New Model,Vector=Reactions[A + B + catS \= intSR + catS],ParameterGroup=Parameters,Parameter=k1" value="5.2790616977359355e-06" type="ReactionParameter" simulationType="assignment">
              <InitialExpression>
                &lt;CN=Root,Model=New Model,Vector=Values[kISR],Reference=InitialValue>
              </InitialExpression>
            </ModelParameter>
            <ModelParameter cn="CN=Root,Model=New Model,Vector=Reactions[A + B + catS \= intSR + catS],ParameterGroup=Parameters,Parameter=k2" value="0.0030069605149897066" type="ReactionParameter" simulationType="assignment">
              <InitialExpression>
                &lt;CN=Root,Model=New Model,Vector=Values[k-ISR],Reference=InitialValue>
              </InitialExpression>
            </ModelParameter>
          </ModelParameterGroup>
          <ModelParameterGroup cn="CN=Root,Model=New Model,Vector=Reactions[A + B + catR \= intRS + catR]" type="Reaction">
            <ModelParameter cn="CN=Root,Model=New Model,Vector=Reactions[A + B + catR \= intRS + catR],ParameterGroup=Parameters,Parameter=k1" value="5.2790616977359355e-06" type="ReactionParameter" simulationType="assignment">
              <InitialExpression>
                &lt;CN=Root,Model=New Model,Vector=Values[kISR],Reference=InitialValue>
              </InitialExpression>
            </ModelParameter>
            <ModelParameter cn="CN=Root,Model=New Model,Vector=Reactions[A + B + catR \= intRS + catR],ParameterGroup=Parameters,Parameter=k2" value="0.0030069605149897066" type="ReactionParameter" simulationType="assignment">
              <InitialExpression>
                &lt;CN=Root,Model=New Model,Vector=Values[k-ISR],Reference=InitialValue>
              </InitialExpression>
            </ModelParameter>
          </ModelParameterGroup>
          <ModelParameterGroup cn="CN=Root,Model=New Model,Vector=Reactions[A + B + catR \= intSR + catR]" type="Reaction">
            <ModelParameter cn="CN=Root,Model=New Model,Vector=Reactions[A + B + catR \= intSR + catR],ParameterGroup=Parameters,Parameter=k1" value="267.64616245456006" type="ReactionParameter" simulationType="assignment">
              <InitialExpression>
                &lt;CN=Root,Model=New Model,Vector=Values[kIRS],Reference=InitialValue>
              </InitialExpression>
            </ModelParameter>
            <ModelParameter cn="CN=Root,Model=New Model,Vector=Reactions[A + B + catR \= intSR + catR],ParameterGroup=Parameters,Parameter=k2" value="152451.60760946266" type="ReactionParameter" simulationType="assignment">
              <InitialExpression>
                &lt;CN=Root,Model=New Model,Vector=Values[k-IRS],Reference=InitialValue>
              </InitialExpression>
            </ModelParameter>
          </ModelParameterGroup>
          <ModelParameterGroup cn="CN=Root,Model=New Model,Vector=Reactions[catS + II(RR) -\> 4(RRRR) + catS]" type="Reaction">
            <ModelParameter cn="CN=Root,Model=New Model,Vector=Reactions[catS + II(RR) -\> 4(RRRR) + catS],ParameterGroup=Parameters,Parameter=k1" value="43721.982619785158" type="ReactionParameter" simulationType="assignment">
              <InitialExpression>
                &lt;CN=Root,Model=New Model,Vector=Values[k4],Reference=InitialValue>
              </InitialExpression>
            </ModelParameter>
          </ModelParameterGroup>
          <ModelParameterGroup cn="CN=Root,Model=New Model,Vector=Reactions[intSR -\> PSR]" type="Reaction">
            <ModelParameter cn="CN=Root,Model=New Model,Vector=Reactions[intSR -\> PSR],ParameterGroup=Parameters,Parameter=k1" value="176.86181638510465" type="ReactionParameter" simulationType="assignment">
              <InitialExpression>
                &lt;CN=Root,Model=New Model,Vector=Values[kPSR],Reference=InitialValue>
              </InitialExpression>
            </ModelParameter>
          </ModelParameterGroup>
          <ModelParameterGroup cn="CN=Root,Model=New Model,Vector=Reactions[intRS -\> PRS]" type="Reaction">
            <ModelParameter cn="CN=Root,Model=New Model,Vector=Reactions[intRS -\> PRS],ParameterGroup=Parameters,Parameter=k1" value="15.472841245735019" type="ReactionParameter" simulationType="assignment">
              <InitialExpression>
                &lt;CN=Root,Model=New Model,Vector=Values[kPRS],Reference=InitialValue>
              </InitialExpression>
            </ModelParameter>
          </ModelParameterGroup>
          <ModelParameterGroup cn="CN=Root,Model=New Model,Vector=Reactions[catR + II(SS) -\> 4(SSSS) + catR]" type="Reaction">
            <ModelParameter cn="CN=Root,Model=New Model,Vector=Reactions[catR + II(SS) -\> 4(SSSS) + catR],ParameterGroup=Parameters,Parameter=k1" value="59196.150926910486" type="ReactionParameter" simulationType="assignment">
              <InitialExpression>
                &lt;CN=Root,Model=New Model,Vector=Values[k3],Reference=InitialValue>
              </InitialExpression>
            </ModelParameter>
          </ModelParameterGroup>
          <ModelParameterGroup cn="CN=Root,Model=New Model,Vector=Reactions[A + B + catS \= II(SS) + catS]" type="Reaction">
            <ModelParameter cn="CN=Root,Model=New Model,Vector=Reactions[A + B + catS \= II(SS) + catS],ParameterGroup=Parameters,Parameter=k1" value="9.9999999999999995e-07" type="ReactionParameter" simulationType="assignment">
              <InitialExpression>
                &lt;CN=Root,Model=New Model,Vector=Values[k1],Reference=InitialValue>
              </InitialExpression>
            </ModelParameter>
            <ModelParameter cn="CN=Root,Model=New Model,Vector=Reactions[A + B + catS \= II(SS) + catS],ParameterGroup=Parameters,Parameter=k2" value="6.4075542609200014" type="ReactionParameter" simulationType="assignment">
              <InitialExpression>
                &lt;CN=Root,Model=New Model,Vector=Values[k-1],Reference=InitialValue>
              </InitialExpression>
            </ModelParameter>
          </ModelParameterGroup>
        </ModelParameterGroup>
      </ModelParameterSet>
      <ModelParameterSet key="ModelParameterSet_9" name="PE: 2021-06-23T13:38:50Z Exp: Experiment_1">
        <MiriamAnnotation>
<rdf:RDF xmlns:dcterms="http://purl.org/dc/terms/" xmlns:rdf="http://www.w3.org/1999/02/22-rdf-syntax-ns#">
<rdf:Description rdf:about="#ModelParameterSet_9">
<dcterms:created>
<rdf:Description>
<dcterms:W3CDTF>2021-06-23T13:38:50Z</dcterms:W3CDTF>
</rdf:Description>
</dcterms:created>
</rdf:Description>
</rdf:RDF>
        </MiriamAnnotation>
        <ModelParameterGroup cn="String=Initial Time" type="Group">
          <ModelParameter cn="CN=Root,Model=New Model" value="0" type="Model" simulationType="time"/>
        </ModelParameterGroup>
        <ModelParameterGroup cn="String=Initial Compartment Sizes" type="Group">
          <ModelParameter cn="CN=Root,Model=New Model,Vector=Compartments[compartment]" value="1" type="Compartment" simulationType="fixed"/>
        </ModelParameterGroup>
        <ModelParameterGroup cn="String=Initial Species Values" type="Group">
          <ModelParameter cn="CN=Root,Model=New Model,Vector=Compartments[compartment],Vector=Metabolites[A]" value="6.0221408570000002e+20" type="Species" simulationType="reactions"/>
          <ModelParameter cn="CN=Root,Model=New Model,Vector=Compartments[compartment],Vector=Metabolites[B]" value="6.0221408570000002e+20" type="Species" simulationType="reactions"/>
          <ModelParameter cn="CN=Root,Model=New Model,Vector=Compartments[compartment],Vector=Metabolites[catS]" value="1.5055352142500001e+18" type="Species" simulationType="reactions"/>
          <ModelParameter cn="CN=Root,Model=New Model,Vector=Compartments[compartment],Vector=Metabolites[intS]" value="0" type="Species" simulationType="reactions"/>
          <ModelParameter cn="CN=Root,Model=New Model,Vector=Compartments[compartment],Vector=Metabolites[intR]" value="0" type="Species" simulationType="reactions"/>
          <ModelParameter cn="CN=Root,Model=New Model,Vector=Compartments[compartment],Vector=Metabolites[catR]" value="3.0110704285000004e+19" type="Species" simulationType="reactions"/>
          <ModelParameter cn="CN=Root,Model=New Model,Vector=Compartments[compartment],Vector=Metabolites[II(RR)]" value="0" type="Species" simulationType="reactions"/>
          <ModelParameter cn="CN=Root,Model=New Model,Vector=Compartments[compartment],Vector=Metabolites[II(SS)]" value="0" type="Species" simulationType="reactions"/>
          <ModelParameter cn="CN=Root,Model=New Model,Vector=Compartments[compartment],Vector=Metabolites[intRS]" value="0" type="Species" simulationType="reactions"/>
          <ModelParameter cn="CN=Root,Model=New Model,Vector=Compartments[compartment],Vector=Metabolites[intSR]" value="0" type="Species" simulationType="reactions"/>
          <ModelParameter cn="CN=Root,Model=New Model,Vector=Compartments[compartment],Vector=Metabolites[PRR]" value="0" type="Species" simulationType="reactions"/>
          <ModelParameter cn="CN=Root,Model=New Model,Vector=Compartments[compartment],Vector=Metabolites[PRS]" value="0" type="Species" simulationType="reactions"/>
          <ModelParameter cn="CN=Root,Model=New Model,Vector=Compartments[compartment],Vector=Metabolites[PSR]" value="0" type="Species" simulationType="reactions"/>
          <ModelParameter cn="CN=Root,Model=New Model,Vector=Compartments[compartment],Vector=Metabolites[PSS]" value="0" type="Species" simulationType="reactions"/>
        </ModelParameterGroup>
        <ModelParameterGroup cn="String=Initial Global Quantities" type="Group">
          <ModelParameter cn="CN=Root,Model=New Model,Vector=Values[k1]" value="9.9999999999999995e-07" type="ModelValue" simulationType="fixed"/>
          <ModelParameter cn="CN=Root,Model=New Model,Vector=Values[k2]" value="9.9999999999999995e-07" type="ModelValue" simulationType="fixed"/>
          <ModelParameter cn="CN=Root,Model=New Model,Vector=Values[kIRS]" value="267.64616245456006" type="ModelValue" simulationType="fixed"/>
          <ModelParameter cn="CN=Root,Model=New Model,Vector=Values[kISR]" value="5.2790616977359355e-06" type="ModelValue" simulationType="fixed"/>
          <ModelParameter cn="CN=Root,Model=New Model,Vector=Values[k3]" value="59196.150926910486" type="ModelValue" simulationType="fixed"/>
          <ModelParameter cn="CN=Root,Model=New Model,Vector=Values[kPSR]" value="176.86181638510465" type="ModelValue" simulationType="fixed"/>
          <ModelParameter cn="CN=Root,Model=New Model,Vector=Values[kPRS]" value="15.472841245735019" type="ModelValue" simulationType="fixed"/>
          <ModelParameter cn="CN=Root,Model=New Model,Vector=Values[k4]" value="43721.982619785158" type="ModelValue" simulationType="fixed"/>
          <ModelParameter cn="CN=Root,Model=New Model,Vector=Values[k-1]" value="6.4075542609200014" type="ModelValue" simulationType="fixed"/>
          <ModelParameter cn="CN=Root,Model=New Model,Vector=Values[k-ISR]" value="0.0030069605149897066" type="ModelValue" simulationType="fixed"/>
          <ModelParameter cn="CN=Root,Model=New Model,Vector=Values[k-IRS]" value="152451.60760946266" type="ModelValue" simulationType="assignment"/>
          <ModelParameter cn="CN=Root,Model=New Model,Vector=Values[k-2]" value="6.4075542609200014" type="ModelValue" simulationType="assignment"/>
          <ModelParameter cn="CN=Root,Model=New Model,Vector=Values[ee4]" value="0" type="ModelValue" simulationType="assignment"/>
        </ModelParameterGroup>
        <ModelParameterGroup cn="String=Kinetic Parameters" type="Group">
          <ModelParameterGroup cn="CN=Root,Model=New Model,Vector=Reactions[A + B + catS \= II(RR) + catS]" type="Reaction">
            <ModelParameter cn="CN=Root,Model=New Model,Vector=Reactions[A + B + catS \= II(RR) + catS],ParameterGroup=Parameters,Parameter=k1" value="9.9999999999999995e-07" type="ReactionParameter" simulationType="assignment">
              <InitialExpression>
                &lt;CN=Root,Model=New Model,Vector=Values[k2],Reference=InitialValue>
              </InitialExpression>
            </ModelParameter>
            <ModelParameter cn="CN=Root,Model=New Model,Vector=Reactions[A + B + catS \= II(RR) + catS],ParameterGroup=Parameters,Parameter=k2" value="6.4075542609200014" type="ReactionParameter" simulationType="assignment">
              <InitialExpression>
                &lt;CN=Root,Model=New Model,Vector=Values[k-2],Reference=InitialValue>
              </InitialExpression>
            </ModelParameter>
          </ModelParameterGroup>
          <ModelParameterGroup cn="CN=Root,Model=New Model,Vector=Reactions[A + B + catR \= II(RR) + catR]" type="Reaction">
            <ModelParameter cn="CN=Root,Model=New Model,Vector=Reactions[A + B + catR \= II(RR) + catR],ParameterGroup=Parameters,Parameter=k1" value="9.9999999999999995e-07" type="ReactionParameter" simulationType="assignment">
              <InitialExpression>
                &lt;CN=Root,Model=New Model,Vector=Values[k1],Reference=InitialValue>
              </InitialExpression>
            </ModelParameter>
            <ModelParameter cn="CN=Root,Model=New Model,Vector=Reactions[A + B + catR \= II(RR) + catR],ParameterGroup=Parameters,Parameter=k2" value="6.4075542609200014" type="ReactionParameter" simulationType="assignment">
              <InitialExpression>
                &lt;CN=Root,Model=New Model,Vector=Values[k-1],Reference=InitialValue>
              </InitialExpression>
            </ModelParameter>
          </ModelParameterGroup>
          <ModelParameterGroup cn="CN=Root,Model=New Model,Vector=Reactions[A + B + catR \= II(SS) + catR]" type="Reaction">
            <ModelParameter cn="CN=Root,Model=New Model,Vector=Reactions[A + B + catR \= II(SS) + catR],ParameterGroup=Parameters,Parameter=k1" value="9.9999999999999995e-07" type="ReactionParameter" simulationType="assignment">
              <InitialExpression>
                &lt;CN=Root,Model=New Model,Vector=Values[k2],Reference=InitialValue>
              </InitialExpression>
            </ModelParameter>
            <ModelParameter cn="CN=Root,Model=New Model,Vector=Reactions[A + B + catR \= II(SS) + catR],ParameterGroup=Parameters,Parameter=k2" value="6.4075542609200014" type="ReactionParameter" simulationType="assignment">
              <InitialExpression>
                &lt;CN=Root,Model=New Model,Vector=Values[k-2],Reference=InitialValue>
              </InitialExpression>
            </ModelParameter>
          </ModelParameterGroup>
          <ModelParameterGroup cn="CN=Root,Model=New Model,Vector=Reactions[A + B + catS \= intRS + catS]" type="Reaction">
            <ModelParameter cn="CN=Root,Model=New Model,Vector=Reactions[A + B + catS \= intRS + catS],ParameterGroup=Parameters,Parameter=k1" value="267.64616245456006" type="ReactionParameter" simulationType="assignment">
              <InitialExpression>
                &lt;CN=Root,Model=New Model,Vector=Values[kIRS],Reference=InitialValue>
              </InitialExpression>
            </ModelParameter>
            <ModelParameter cn="CN=Root,Model=New Model,Vector=Reactions[A + B + catS \= intRS + catS],ParameterGroup=Parameters,Parameter=k2" value="152451.60760946266" type="ReactionParameter" simulationType="assignment">
              <InitialExpression>
                &lt;CN=Root,Model=New Model,Vector=Values[k-IRS],Reference=InitialValue>
              </InitialExpression>
            </ModelParameter>
          </ModelParameterGroup>
          <ModelParameterGroup cn="CN=Root,Model=New Model,Vector=Reactions[A + B + catS \= intSR + catS]" type="Reaction">
            <ModelParameter cn="CN=Root,Model=New Model,Vector=Reactions[A + B + catS \= intSR + catS],ParameterGroup=Parameters,Parameter=k1" value="5.2790616977359355e-06" type="ReactionParameter" simulationType="assignment">
              <InitialExpression>
                &lt;CN=Root,Model=New Model,Vector=Values[kISR],Reference=InitialValue>
              </InitialExpression>
            </ModelParameter>
            <ModelParameter cn="CN=Root,Model=New Model,Vector=Reactions[A + B + catS \= intSR + catS],ParameterGroup=Parameters,Parameter=k2" value="0.0030069605149897066" type="ReactionParameter" simulationType="assignment">
              <InitialExpression>
                &lt;CN=Root,Model=New Model,Vector=Values[k-ISR],Reference=InitialValue>
              </InitialExpression>
            </ModelParameter>
          </ModelParameterGroup>
          <ModelParameterGroup cn="CN=Root,Model=New Model,Vector=Reactions[A + B + catR \= intRS + catR]" type="Reaction">
            <ModelParameter cn="CN=Root,Model=New Model,Vector=Reactions[A + B + catR \= intRS + catR],ParameterGroup=Parameters,Parameter=k1" value="5.2790616977359355e-06" type="ReactionParameter" simulationType="assignment">
              <InitialExpression>
                &lt;CN=Root,Model=New Model,Vector=Values[kISR],Reference=InitialValue>
              </InitialExpression>
            </ModelParameter>
            <ModelParameter cn="CN=Root,Model=New Model,Vector=Reactions[A + B + catR \= intRS + catR],ParameterGroup=Parameters,Parameter=k2" value="0.0030069605149897066" type="ReactionParameter" simulationType="assignment">
              <InitialExpression>
                &lt;CN=Root,Model=New Model,Vector=Values[k-ISR],Reference=InitialValue>
              </InitialExpression>
            </ModelParameter>
          </ModelParameterGroup>
          <ModelParameterGroup cn="CN=Root,Model=New Model,Vector=Reactions[A + B + catR \= intSR + catR]" type="Reaction">
            <ModelParameter cn="CN=Root,Model=New Model,Vector=Reactions[A + B + catR \= intSR + catR],ParameterGroup=Parameters,Parameter=k1" value="267.64616245456006" type="ReactionParameter" simulationType="assignment">
              <InitialExpression>
                &lt;CN=Root,Model=New Model,Vector=Values[kIRS],Reference=InitialValue>
              </InitialExpression>
            </ModelParameter>
            <ModelParameter cn="CN=Root,Model=New Model,Vector=Reactions[A + B + catR \= intSR + catR],ParameterGroup=Parameters,Parameter=k2" value="152451.60760946266" type="ReactionParameter" simulationType="assignment">
              <InitialExpression>
                &lt;CN=Root,Model=New Model,Vector=Values[k-IRS],Reference=InitialValue>
              </InitialExpression>
            </ModelParameter>
          </ModelParameterGroup>
          <ModelParameterGroup cn="CN=Root,Model=New Model,Vector=Reactions[catS + II(RR) -\> 4(RRRR) + catS]" type="Reaction">
            <ModelParameter cn="CN=Root,Model=New Model,Vector=Reactions[catS + II(RR) -\> 4(RRRR) + catS],ParameterGroup=Parameters,Parameter=k1" value="43721.982619785158" type="ReactionParameter" simulationType="assignment">
              <InitialExpression>
                &lt;CN=Root,Model=New Model,Vector=Values[k4],Reference=InitialValue>
              </InitialExpression>
            </ModelParameter>
          </ModelParameterGroup>
          <ModelParameterGroup cn="CN=Root,Model=New Model,Vector=Reactions[intSR -\> PSR]" type="Reaction">
            <ModelParameter cn="CN=Root,Model=New Model,Vector=Reactions[intSR -\> PSR],ParameterGroup=Parameters,Parameter=k1" value="176.86181638510465" type="ReactionParameter" simulationType="assignment">
              <InitialExpression>
                &lt;CN=Root,Model=New Model,Vector=Values[kPSR],Reference=InitialValue>
              </InitialExpression>
            </ModelParameter>
          </ModelParameterGroup>
          <ModelParameterGroup cn="CN=Root,Model=New Model,Vector=Reactions[intRS -\> PRS]" type="Reaction">
            <ModelParameter cn="CN=Root,Model=New Model,Vector=Reactions[intRS -\> PRS],ParameterGroup=Parameters,Parameter=k1" value="15.472841245735019" type="ReactionParameter" simulationType="assignment">
              <InitialExpression>
                &lt;CN=Root,Model=New Model,Vector=Values[kPRS],Reference=InitialValue>
              </InitialExpression>
            </ModelParameter>
          </ModelParameterGroup>
          <ModelParameterGroup cn="CN=Root,Model=New Model,Vector=Reactions[catR + II(SS) -\> 4(SSSS) + catR]" type="Reaction">
            <ModelParameter cn="CN=Root,Model=New Model,Vector=Reactions[catR + II(SS) -\> 4(SSSS) + catR],ParameterGroup=Parameters,Parameter=k1" value="59196.150926910486" type="ReactionParameter" simulationType="assignment">
              <InitialExpression>
                &lt;CN=Root,Model=New Model,Vector=Values[k3],Reference=InitialValue>
              </InitialExpression>
            </ModelParameter>
          </ModelParameterGroup>
          <ModelParameterGroup cn="CN=Root,Model=New Model,Vector=Reactions[A + B + catS \= II(SS) + catS]" type="Reaction">
            <ModelParameter cn="CN=Root,Model=New Model,Vector=Reactions[A + B + catS \= II(SS) + catS],ParameterGroup=Parameters,Parameter=k1" value="9.9999999999999995e-07" type="ReactionParameter" simulationType="assignment">
              <InitialExpression>
                &lt;CN=Root,Model=New Model,Vector=Values[k1],Reference=InitialValue>
              </InitialExpression>
            </ModelParameter>
            <ModelParameter cn="CN=Root,Model=New Model,Vector=Reactions[A + B + catS \= II(SS) + catS],ParameterGroup=Parameters,Parameter=k2" value="6.4075542609200014" type="ReactionParameter" simulationType="assignment">
              <InitialExpression>
                &lt;CN=Root,Model=New Model,Vector=Values[k-1],Reference=InitialValue>
              </InitialExpression>
            </ModelParameter>
          </ModelParameterGroup>
        </ModelParameterGroup>
      </ModelParameterSet>
      <ModelParameterSet key="ModelParameterSet_10" name="PE: 2021-06-23T13:43:46Z Exp: Original">
        <MiriamAnnotation>
<rdf:RDF xmlns:dcterms="http://purl.org/dc/terms/" xmlns:rdf="http://www.w3.org/1999/02/22-rdf-syntax-ns#">
<rdf:Description rdf:about="#ModelParameterSet_10">
<dcterms:created>
<rdf:Description>
<dcterms:W3CDTF>2021-06-23T13:43:46Z</dcterms:W3CDTF>
</rdf:Description>
</dcterms:created>
</rdf:Description>
</rdf:RDF>
        </MiriamAnnotation>
        <ModelParameterGroup cn="String=Initial Time" type="Group">
          <ModelParameter cn="CN=Root,Model=New Model" value="0" type="Model" simulationType="time"/>
        </ModelParameterGroup>
        <ModelParameterGroup cn="String=Initial Compartment Sizes" type="Group">
          <ModelParameter cn="CN=Root,Model=New Model,Vector=Compartments[compartment]" value="1" type="Compartment" simulationType="fixed"/>
        </ModelParameterGroup>
        <ModelParameterGroup cn="String=Initial Species Values" type="Group">
          <ModelParameter cn="CN=Root,Model=New Model,Vector=Compartments[compartment],Vector=Metabolites[A]" value="6.0221408570000002e+20" type="Species" simulationType="reactions"/>
          <ModelParameter cn="CN=Root,Model=New Model,Vector=Compartments[compartment],Vector=Metabolites[B]" value="6.0221408570000002e+20" type="Species" simulationType="reactions"/>
          <ModelParameter cn="CN=Root,Model=New Model,Vector=Compartments[compartment],Vector=Metabolites[catS]" value="8.4309971998000005e+18" type="Species" simulationType="reactions"/>
          <ModelParameter cn="CN=Root,Model=New Model,Vector=Compartments[compartment],Vector=Metabolites[intS]" value="0" type="Species" simulationType="reactions"/>
          <ModelParameter cn="CN=Root,Model=New Model,Vector=Compartments[compartment],Vector=Metabolites[intR]" value="0" type="Species" simulationType="reactions"/>
          <ModelParameter cn="CN=Root,Model=New Model,Vector=Compartments[compartment],Vector=Metabolites[catR]" value="3.6132845142e+18" type="Species" simulationType="reactions"/>
          <ModelParameter cn="CN=Root,Model=New Model,Vector=Compartments[compartment],Vector=Metabolites[II(RR)]" value="0" type="Species" simulationType="reactions"/>
          <ModelParameter cn="CN=Root,Model=New Model,Vector=Compartments[compartment],Vector=Metabolites[II(SS)]" value="0" type="Species" simulationType="reactions"/>
          <ModelParameter cn="CN=Root,Model=New Model,Vector=Compartments[compartment],Vector=Metabolites[intRS]" value="0" type="Species" simulationType="reactions"/>
          <ModelParameter cn="CN=Root,Model=New Model,Vector=Compartments[compartment],Vector=Metabolites[intSR]" value="0" type="Species" simulationType="reactions"/>
          <ModelParameter cn="CN=Root,Model=New Model,Vector=Compartments[compartment],Vector=Metabolites[PRR]" value="0" type="Species" simulationType="reactions"/>
          <ModelParameter cn="CN=Root,Model=New Model,Vector=Compartments[compartment],Vector=Metabolites[PRS]" value="0" type="Species" simulationType="reactions"/>
          <ModelParameter cn="CN=Root,Model=New Model,Vector=Compartments[compartment],Vector=Metabolites[PSR]" value="0" type="Species" simulationType="reactions"/>
          <ModelParameter cn="CN=Root,Model=New Model,Vector=Compartments[compartment],Vector=Metabolites[PSS]" value="0" type="Species" simulationType="reactions"/>
        </ModelParameterGroup>
        <ModelParameterGroup cn="String=Initial Global Quantities" type="Group">
          <ModelParameter cn="CN=Root,Model=New Model,Vector=Values[k1]" value="9.9999999999999995e-07" type="ModelValue" simulationType="fixed"/>
          <ModelParameter cn="CN=Root,Model=New Model,Vector=Values[k2]" value="9.9999999999999995e-07" type="ModelValue" simulationType="fixed"/>
          <ModelParameter cn="CN=Root,Model=New Model,Vector=Values[kIRS]" value="267.64616245456006" type="ModelValue" simulationType="fixed"/>
          <ModelParameter cn="CN=Root,Model=New Model,Vector=Values[kISR]" value="5.2790616977359355e-06" type="ModelValue" simulationType="fixed"/>
          <ModelParameter cn="CN=Root,Model=New Model,Vector=Values[k3]" value="59196.150926910486" type="ModelValue" simulationType="fixed"/>
          <ModelParameter cn="CN=Root,Model=New Model,Vector=Values[kPSR]" value="176.86181638510465" type="ModelValue" simulationType="fixed"/>
          <ModelParameter cn="CN=Root,Model=New Model,Vector=Values[kPRS]" value="15.472841245735019" type="ModelValue" simulationType="fixed"/>
          <ModelParameter cn="CN=Root,Model=New Model,Vector=Values[k4]" value="43721.982619785158" type="ModelValue" simulationType="fixed"/>
          <ModelParameter cn="CN=Root,Model=New Model,Vector=Values[k-1]" value="6.4075542609200014" type="ModelValue" simulationType="fixed"/>
          <ModelParameter cn="CN=Root,Model=New Model,Vector=Values[k-ISR]" value="0.0030069605149897066" type="ModelValue" simulationType="fixed"/>
          <ModelParameter cn="CN=Root,Model=New Model,Vector=Values[k-IRS]" value="152451.60760946266" type="ModelValue" simulationType="assignment"/>
          <ModelParameter cn="CN=Root,Model=New Model,Vector=Values[k-2]" value="6.4075542609200014" type="ModelValue" simulationType="assignment"/>
          <ModelParameter cn="CN=Root,Model=New Model,Vector=Values[ee4]" value="0" type="ModelValue" simulationType="assignment"/>
        </ModelParameterGroup>
        <ModelParameterGroup cn="String=Kinetic Parameters" type="Group">
          <ModelParameterGroup cn="CN=Root,Model=New Model,Vector=Reactions[A + B + catS \= II(RR) + catS]" type="Reaction">
            <ModelParameter cn="CN=Root,Model=New Model,Vector=Reactions[A + B + catS \= II(RR) + catS],ParameterGroup=Parameters,Parameter=k1" value="9.9999999999999995e-07" type="ReactionParameter" simulationType="assignment">
              <InitialExpression>
                &lt;CN=Root,Model=New Model,Vector=Values[k2],Reference=InitialValue>
              </InitialExpression>
            </ModelParameter>
            <ModelParameter cn="CN=Root,Model=New Model,Vector=Reactions[A + B + catS \= II(RR) + catS],ParameterGroup=Parameters,Parameter=k2" value="6.4075542609200014" type="ReactionParameter" simulationType="assignment">
              <InitialExpression>
                &lt;CN=Root,Model=New Model,Vector=Values[k-2],Reference=InitialValue>
              </InitialExpression>
            </ModelParameter>
          </ModelParameterGroup>
          <ModelParameterGroup cn="CN=Root,Model=New Model,Vector=Reactions[A + B + catR \= II(RR) + catR]" type="Reaction">
            <ModelParameter cn="CN=Root,Model=New Model,Vector=Reactions[A + B + catR \= II(RR) + catR],ParameterGroup=Parameters,Parameter=k1" value="9.9999999999999995e-07" type="ReactionParameter" simulationType="assignment">
              <InitialExpression>
                &lt;CN=Root,Model=New Model,Vector=Values[k1],Reference=InitialValue>
              </InitialExpression>
            </ModelParameter>
            <ModelParameter cn="CN=Root,Model=New Model,Vector=Reactions[A + B + catR \= II(RR) + catR],ParameterGroup=Parameters,Parameter=k2" value="6.4075542609200014" type="ReactionParameter" simulationType="assignment">
              <InitialExpression>
                &lt;CN=Root,Model=New Model,Vector=Values[k-1],Reference=InitialValue>
              </InitialExpression>
            </ModelParameter>
          </ModelParameterGroup>
          <ModelParameterGroup cn="CN=Root,Model=New Model,Vector=Reactions[A + B + catR \= II(SS) + catR]" type="Reaction">
            <ModelParameter cn="CN=Root,Model=New Model,Vector=Reactions[A + B + catR \= II(SS) + catR],ParameterGroup=Parameters,Parameter=k1" value="9.9999999999999995e-07" type="ReactionParameter" simulationType="assignment">
              <InitialExpression>
                &lt;CN=Root,Model=New Model,Vector=Values[k2],Reference=InitialValue>
              </InitialExpression>
            </ModelParameter>
            <ModelParameter cn="CN=Root,Model=New Model,Vector=Reactions[A + B + catR \= II(SS) + catR],ParameterGroup=Parameters,Parameter=k2" value="6.4075542609200014" type="ReactionParameter" simulationType="assignment">
              <InitialExpression>
                &lt;CN=Root,Model=New Model,Vector=Values[k-2],Reference=InitialValue>
              </InitialExpression>
            </ModelParameter>
          </ModelParameterGroup>
          <ModelParameterGroup cn="CN=Root,Model=New Model,Vector=Reactions[A + B + catS \= intRS + catS]" type="Reaction">
            <ModelParameter cn="CN=Root,Model=New Model,Vector=Reactions[A + B + catS \= intRS + catS],ParameterGroup=Parameters,Parameter=k1" value="267.64616245456006" type="ReactionParameter" simulationType="assignment">
              <InitialExpression>
                &lt;CN=Root,Model=New Model,Vector=Values[kIRS],Reference=InitialValue>
              </InitialExpression>
            </ModelParameter>
            <ModelParameter cn="CN=Root,Model=New Model,Vector=Reactions[A + B + catS \= intRS + catS],ParameterGroup=Parameters,Parameter=k2" value="152451.60760946266" type="ReactionParameter" simulationType="assignment">
              <InitialExpression>
                &lt;CN=Root,Model=New Model,Vector=Values[k-IRS],Reference=InitialValue>
              </InitialExpression>
            </ModelParameter>
          </ModelParameterGroup>
          <ModelParameterGroup cn="CN=Root,Model=New Model,Vector=Reactions[A + B + catS \= intSR + catS]" type="Reaction">
            <ModelParameter cn="CN=Root,Model=New Model,Vector=Reactions[A + B + catS \= intSR + catS],ParameterGroup=Parameters,Parameter=k1" value="5.2790616977359355e-06" type="ReactionParameter" simulationType="assignment">
              <InitialExpression>
                &lt;CN=Root,Model=New Model,Vector=Values[kISR],Reference=InitialValue>
              </InitialExpression>
            </ModelParameter>
            <ModelParameter cn="CN=Root,Model=New Model,Vector=Reactions[A + B + catS \= intSR + catS],ParameterGroup=Parameters,Parameter=k2" value="0.0030069605149897066" type="ReactionParameter" simulationType="assignment">
              <InitialExpression>
                &lt;CN=Root,Model=New Model,Vector=Values[k-ISR],Reference=InitialValue>
              </InitialExpression>
            </ModelParameter>
          </ModelParameterGroup>
          <ModelParameterGroup cn="CN=Root,Model=New Model,Vector=Reactions[A + B + catR \= intRS + catR]" type="Reaction">
            <ModelParameter cn="CN=Root,Model=New Model,Vector=Reactions[A + B + catR \= intRS + catR],ParameterGroup=Parameters,Parameter=k1" value="5.2790616977359355e-06" type="ReactionParameter" simulationType="assignment">
              <InitialExpression>
                &lt;CN=Root,Model=New Model,Vector=Values[kISR],Reference=InitialValue>
              </InitialExpression>
            </ModelParameter>
            <ModelParameter cn="CN=Root,Model=New Model,Vector=Reactions[A + B + catR \= intRS + catR],ParameterGroup=Parameters,Parameter=k2" value="0.0030069605149897066" type="ReactionParameter" simulationType="assignment">
              <InitialExpression>
                &lt;CN=Root,Model=New Model,Vector=Values[k-ISR],Reference=InitialValue>
              </InitialExpression>
            </ModelParameter>
          </ModelParameterGroup>
          <ModelParameterGroup cn="CN=Root,Model=New Model,Vector=Reactions[A + B + catR \= intSR + catR]" type="Reaction">
            <ModelParameter cn="CN=Root,Model=New Model,Vector=Reactions[A + B + catR \= intSR + catR],ParameterGroup=Parameters,Parameter=k1" value="267.64616245456006" type="ReactionParameter" simulationType="assignment">
              <InitialExpression>
                &lt;CN=Root,Model=New Model,Vector=Values[kIRS],Reference=InitialValue>
              </InitialExpression>
            </ModelParameter>
            <ModelParameter cn="CN=Root,Model=New Model,Vector=Reactions[A + B + catR \= intSR + catR],ParameterGroup=Parameters,Parameter=k2" value="152451.60760946266" type="ReactionParameter" simulationType="assignment">
              <InitialExpression>
                &lt;CN=Root,Model=New Model,Vector=Values[k-IRS],Reference=InitialValue>
              </InitialExpression>
            </ModelParameter>
          </ModelParameterGroup>
          <ModelParameterGroup cn="CN=Root,Model=New Model,Vector=Reactions[catS + II(RR) -\> 4(RRRR) + catS]" type="Reaction">
            <ModelParameter cn="CN=Root,Model=New Model,Vector=Reactions[catS + II(RR) -\> 4(RRRR) + catS],ParameterGroup=Parameters,Parameter=k1" value="43721.982619785158" type="ReactionParameter" simulationType="assignment">
              <InitialExpression>
                &lt;CN=Root,Model=New Model,Vector=Values[k4],Reference=InitialValue>
              </InitialExpression>
            </ModelParameter>
          </ModelParameterGroup>
          <ModelParameterGroup cn="CN=Root,Model=New Model,Vector=Reactions[intSR -\> PSR]" type="Reaction">
            <ModelParameter cn="CN=Root,Model=New Model,Vector=Reactions[intSR -\> PSR],ParameterGroup=Parameters,Parameter=k1" value="176.86181638510465" type="ReactionParameter" simulationType="assignment">
              <InitialExpression>
                &lt;CN=Root,Model=New Model,Vector=Values[kPSR],Reference=InitialValue>
              </InitialExpression>
            </ModelParameter>
          </ModelParameterGroup>
          <ModelParameterGroup cn="CN=Root,Model=New Model,Vector=Reactions[intRS -\> PRS]" type="Reaction">
            <ModelParameter cn="CN=Root,Model=New Model,Vector=Reactions[intRS -\> PRS],ParameterGroup=Parameters,Parameter=k1" value="15.472841245735019" type="ReactionParameter" simulationType="assignment">
              <InitialExpression>
                &lt;CN=Root,Model=New Model,Vector=Values[kPRS],Reference=InitialValue>
              </InitialExpression>
            </ModelParameter>
          </ModelParameterGroup>
          <ModelParameterGroup cn="CN=Root,Model=New Model,Vector=Reactions[catR + II(SS) -\> 4(SSSS) + catR]" type="Reaction">
            <ModelParameter cn="CN=Root,Model=New Model,Vector=Reactions[catR + II(SS) -\> 4(SSSS) + catR],ParameterGroup=Parameters,Parameter=k1" value="59196.150926910486" type="ReactionParameter" simulationType="assignment">
              <InitialExpression>
                &lt;CN=Root,Model=New Model,Vector=Values[k3],Reference=InitialValue>
              </InitialExpression>
            </ModelParameter>
          </ModelParameterGroup>
          <ModelParameterGroup cn="CN=Root,Model=New Model,Vector=Reactions[A + B + catS \= II(SS) + catS]" type="Reaction">
            <ModelParameter cn="CN=Root,Model=New Model,Vector=Reactions[A + B + catS \= II(SS) + catS],ParameterGroup=Parameters,Parameter=k1" value="9.9999999999999995e-07" type="ReactionParameter" simulationType="assignment">
              <InitialExpression>
                &lt;CN=Root,Model=New Model,Vector=Values[k1],Reference=InitialValue>
              </InitialExpression>
            </ModelParameter>
            <ModelParameter cn="CN=Root,Model=New Model,Vector=Reactions[A + B + catS \= II(SS) + catS],ParameterGroup=Parameters,Parameter=k2" value="6.4075542609200014" type="ReactionParameter" simulationType="assignment">
              <InitialExpression>
                &lt;CN=Root,Model=New Model,Vector=Values[k-1],Reference=InitialValue>
              </InitialExpression>
            </ModelParameter>
          </ModelParameterGroup>
        </ModelParameterGroup>
      </ModelParameterSet>
      <ModelParameterSet key="ModelParameterSet_11" name="PE: 2021-06-23T13:43:46Z Exp: Experiment_5">
        <MiriamAnnotation>
<rdf:RDF xmlns:dcterms="http://purl.org/dc/terms/" xmlns:rdf="http://www.w3.org/1999/02/22-rdf-syntax-ns#">
<rdf:Description rdf:about="#ModelParameterSet_11">
<dcterms:created>
<rdf:Description>
<dcterms:W3CDTF>2021-06-23T13:43:46Z</dcterms:W3CDTF>
</rdf:Description>
</dcterms:created>
</rdf:Description>
</rdf:RDF>
        </MiriamAnnotation>
        <ModelParameterGroup cn="String=Initial Time" type="Group">
          <ModelParameter cn="CN=Root,Model=New Model" value="0" type="Model" simulationType="time"/>
        </ModelParameterGroup>
        <ModelParameterGroup cn="String=Initial Compartment Sizes" type="Group">
          <ModelParameter cn="CN=Root,Model=New Model,Vector=Compartments[compartment]" value="1" type="Compartment" simulationType="fixed"/>
        </ModelParameterGroup>
        <ModelParameterGroup cn="String=Initial Species Values" type="Group">
          <ModelParameter cn="CN=Root,Model=New Model,Vector=Compartments[compartment],Vector=Metabolites[A]" value="6.0221408570000002e+20" type="Species" simulationType="reactions"/>
          <ModelParameter cn="CN=Root,Model=New Model,Vector=Compartments[compartment],Vector=Metabolites[B]" value="6.0221408570000002e+20" type="Species" simulationType="reactions"/>
          <ModelParameter cn="CN=Root,Model=New Model,Vector=Compartments[compartment],Vector=Metabolites[catS]" value="7.5276760712500009e+18" type="Species" simulationType="reactions"/>
          <ModelParameter cn="CN=Root,Model=New Model,Vector=Compartments[compartment],Vector=Metabolites[intS]" value="0" type="Species" simulationType="reactions"/>
          <ModelParameter cn="CN=Root,Model=New Model,Vector=Compartments[compartment],Vector=Metabolites[intR]" value="0" type="Species" simulationType="reactions"/>
          <ModelParameter cn="CN=Root,Model=New Model,Vector=Compartments[compartment],Vector=Metabolites[catR]" value="3.6132845142e+18" type="Species" simulationType="reactions"/>
          <ModelParameter cn="CN=Root,Model=New Model,Vector=Compartments[compartment],Vector=Metabolites[II(RR)]" value="0" type="Species" simulationType="reactions"/>
          <ModelParameter cn="CN=Root,Model=New Model,Vector=Compartments[compartment],Vector=Metabolites[II(SS)]" value="0" type="Species" simulationType="reactions"/>
          <ModelParameter cn="CN=Root,Model=New Model,Vector=Compartments[compartment],Vector=Metabolites[intRS]" value="0" type="Species" simulationType="reactions"/>
          <ModelParameter cn="CN=Root,Model=New Model,Vector=Compartments[compartment],Vector=Metabolites[intSR]" value="0" type="Species" simulationType="reactions"/>
          <ModelParameter cn="CN=Root,Model=New Model,Vector=Compartments[compartment],Vector=Metabolites[PRR]" value="0" type="Species" simulationType="reactions"/>
          <ModelParameter cn="CN=Root,Model=New Model,Vector=Compartments[compartment],Vector=Metabolites[PRS]" value="0" type="Species" simulationType="reactions"/>
          <ModelParameter cn="CN=Root,Model=New Model,Vector=Compartments[compartment],Vector=Metabolites[PSR]" value="0" type="Species" simulationType="reactions"/>
          <ModelParameter cn="CN=Root,Model=New Model,Vector=Compartments[compartment],Vector=Metabolites[PSS]" value="0" type="Species" simulationType="reactions"/>
        </ModelParameterGroup>
        <ModelParameterGroup cn="String=Initial Global Quantities" type="Group">
          <ModelParameter cn="CN=Root,Model=New Model,Vector=Values[k1]" value="0.00075140054325072202" type="ModelValue" simulationType="fixed"/>
          <ModelParameter cn="CN=Root,Model=New Model,Vector=Values[k2]" value="0.072631317799787043" type="ModelValue" simulationType="fixed"/>
          <ModelParameter cn="CN=Root,Model=New Model,Vector=Values[kIRS]" value="9.9999999999999995e-07" type="ModelValue" simulationType="fixed"/>
          <ModelParameter cn="CN=Root,Model=New Model,Vector=Values[kISR]" value="51033.850862066844" type="ModelValue" simulationType="fixed"/>
          <ModelParameter cn="CN=Root,Model=New Model,Vector=Values[k3]" value="2.7315079928686372e-05" type="ModelValue" simulationType="fixed"/>
          <ModelParameter cn="CN=Root,Model=New Model,Vector=Values[kPSR]" value="0.015360882193204348" type="ModelValue" simulationType="fixed"/>
          <ModelParameter cn="CN=Root,Model=New Model,Vector=Values[kPRS]" value="38.40513162470058" type="ModelValue" simulationType="fixed"/>
          <ModelParameter cn="CN=Root,Model=New Model,Vector=Values[k4]" value="9.9999999999999995e-07" type="ModelValue" simulationType="fixed"/>
          <ModelParameter cn="CN=Root,Model=New Model,Vector=Values[k-1]" value="1.0921493748058617e-06" type="ModelValue" simulationType="fixed"/>
          <ModelParameter cn="CN=Root,Model=New Model,Vector=Values[k-ISR]" value="0.0057379674291511001" type="ModelValue" simulationType="fixed"/>
          <ModelParameter cn="CN=Root,Model=New Model,Vector=Values[k-IRS]" value="1.1243453770830561e-13" type="ModelValue" simulationType="assignment"/>
          <ModelParameter cn="CN=Root,Model=New Model,Vector=Values[k-2]" value="0.00010556852671837226" type="ModelValue" simulationType="assignment"/>
          <ModelParameter cn="CN=Root,Model=New Model,Vector=Values[ee4]" value="0" type="ModelValue" simulationType="assignment"/>
        </ModelParameterGroup>
        <ModelParameterGroup cn="String=Kinetic Parameters" type="Group">
          <ModelParameterGroup cn="CN=Root,Model=New Model,Vector=Reactions[A + B + catS \= II(RR) + catS]" type="Reaction">
            <ModelParameter cn="CN=Root,Model=New Model,Vector=Reactions[A + B + catS \= II(RR) + catS],ParameterGroup=Parameters,Parameter=k1" value="0.072631317799787043" type="ReactionParameter" simulationType="assignment">
              <InitialExpression>
                &lt;CN=Root,Model=New Model,Vector=Values[k2],Reference=InitialValue>
              </InitialExpression>
            </ModelParameter>
            <ModelParameter cn="CN=Root,Model=New Model,Vector=Reactions[A + B + catS \= II(RR) + catS],ParameterGroup=Parameters,Parameter=k2" value="0.00010556852671837226" type="ReactionParameter" simulationType="assignment">
              <InitialExpression>
                &lt;CN=Root,Model=New Model,Vector=Values[k-2],Reference=InitialValue>
              </InitialExpression>
            </ModelParameter>
          </ModelParameterGroup>
          <ModelParameterGroup cn="CN=Root,Model=New Model,Vector=Reactions[A + B + catR \= II(RR) + catR]" type="Reaction">
            <ModelParameter cn="CN=Root,Model=New Model,Vector=Reactions[A + B + catR \= II(RR) + catR],ParameterGroup=Parameters,Parameter=k1" value="0.00075140054325072202" type="ReactionParameter" simulationType="assignment">
              <InitialExpression>
                &lt;CN=Root,Model=New Model,Vector=Values[k1],Reference=InitialValue>
              </InitialExpression>
            </ModelParameter>
            <ModelParameter cn="CN=Root,Model=New Model,Vector=Reactions[A + B + catR \= II(RR) + catR],ParameterGroup=Parameters,Parameter=k2" value="1.0921493748058617e-06" type="ReactionParameter" simulationType="assignment">
              <InitialExpression>
                &lt;CN=Root,Model=New Model,Vector=Values[k-1],Reference=InitialValue>
              </InitialExpression>
            </ModelParameter>
          </ModelParameterGroup>
          <ModelParameterGroup cn="CN=Root,Model=New Model,Vector=Reactions[A + B + catR \= II(SS) + catR]" type="Reaction">
            <ModelParameter cn="CN=Root,Model=New Model,Vector=Reactions[A + B + catR \= II(SS) + catR],ParameterGroup=Parameters,Parameter=k1" value="0.072631317799787043" type="ReactionParameter" simulationType="assignment">
              <InitialExpression>
                &lt;CN=Root,Model=New Model,Vector=Values[k2],Reference=InitialValue>
              </InitialExpression>
            </ModelParameter>
            <ModelParameter cn="CN=Root,Model=New Model,Vector=Reactions[A + B + catR \= II(SS) + catR],ParameterGroup=Parameters,Parameter=k2" value="0.00010556852671837226" type="ReactionParameter" simulationType="assignment">
              <InitialExpression>
                &lt;CN=Root,Model=New Model,Vector=Values[k-2],Reference=InitialValue>
              </InitialExpression>
            </ModelParameter>
          </ModelParameterGroup>
          <ModelParameterGroup cn="CN=Root,Model=New Model,Vector=Reactions[A + B + catS \= intRS + catS]" type="Reaction">
            <ModelParameter cn="CN=Root,Model=New Model,Vector=Reactions[A + B + catS \= intRS + catS],ParameterGroup=Parameters,Parameter=k1" value="9.9999999999999995e-07" type="ReactionParameter" simulationType="assignment">
              <InitialExpression>
                &lt;CN=Root,Model=New Model,Vector=Values[kIRS],Reference=InitialValue>
              </InitialExpression>
            </ModelParameter>
            <ModelParameter cn="CN=Root,Model=New Model,Vector=Reactions[A + B + catS \= intRS + catS],ParameterGroup=Parameters,Parameter=k2" value="1.1243453770830561e-13" type="ReactionParameter" simulationType="assignment">
              <InitialExpression>
                &lt;CN=Root,Model=New Model,Vector=Values[k-IRS],Reference=InitialValue>
              </InitialExpression>
            </ModelParameter>
          </ModelParameterGroup>
          <ModelParameterGroup cn="CN=Root,Model=New Model,Vector=Reactions[A + B + catS \= intSR + catS]" type="Reaction">
            <ModelParameter cn="CN=Root,Model=New Model,Vector=Reactions[A + B + catS \= intSR + catS],ParameterGroup=Parameters,Parameter=k1" value="51033.850862066844" type="ReactionParameter" simulationType="assignment">
              <InitialExpression>
                &lt;CN=Root,Model=New Model,Vector=Values[kISR],Reference=InitialValue>
              </InitialExpression>
            </ModelParameter>
            <ModelParameter cn="CN=Root,Model=New Model,Vector=Reactions[A + B + catS \= intSR + catS],ParameterGroup=Parameters,Parameter=k2" value="0.0057379674291511001" type="ReactionParameter" simulationType="assignment">
              <InitialExpression>
                &lt;CN=Root,Model=New Model,Vector=Values[k-ISR],Reference=InitialValue>
              </InitialExpression>
            </ModelParameter>
          </ModelParameterGroup>
          <ModelParameterGroup cn="CN=Root,Model=New Model,Vector=Reactions[A + B + catR \= intRS + catR]" type="Reaction">
            <ModelParameter cn="CN=Root,Model=New Model,Vector=Reactions[A + B + catR \= intRS + catR],ParameterGroup=Parameters,Parameter=k1" value="51033.850862066844" type="ReactionParameter" simulationType="assignment">
              <InitialExpression>
                &lt;CN=Root,Model=New Model,Vector=Values[kISR],Reference=InitialValue>
              </InitialExpression>
            </ModelParameter>
            <ModelParameter cn="CN=Root,Model=New Model,Vector=Reactions[A + B + catR \= intRS + catR],ParameterGroup=Parameters,Parameter=k2" value="0.0057379674291511001" type="ReactionParameter" simulationType="assignment">
              <InitialExpression>
                &lt;CN=Root,Model=New Model,Vector=Values[k-ISR],Reference=InitialValue>
              </InitialExpression>
            </ModelParameter>
          </ModelParameterGroup>
          <ModelParameterGroup cn="CN=Root,Model=New Model,Vector=Reactions[A + B + catR \= intSR + catR]" type="Reaction">
            <ModelParameter cn="CN=Root,Model=New Model,Vector=Reactions[A + B + catR \= intSR + catR],ParameterGroup=Parameters,Parameter=k1" value="9.9999999999999995e-07" type="ReactionParameter" simulationType="assignment">
              <InitialExpression>
                &lt;CN=Root,Model=New Model,Vector=Values[kIRS],Reference=InitialValue>
              </InitialExpression>
            </ModelParameter>
            <ModelParameter cn="CN=Root,Model=New Model,Vector=Reactions[A + B + catR \= intSR + catR],ParameterGroup=Parameters,Parameter=k2" value="1.1243453770830561e-13" type="ReactionParameter" simulationType="assignment">
              <InitialExpression>
                &lt;CN=Root,Model=New Model,Vector=Values[k-IRS],Reference=InitialValue>
              </InitialExpression>
            </ModelParameter>
          </ModelParameterGroup>
          <ModelParameterGroup cn="CN=Root,Model=New Model,Vector=Reactions[catS + II(RR) -\> 4(RRRR) + catS]" type="Reaction">
            <ModelParameter cn="CN=Root,Model=New Model,Vector=Reactions[catS + II(RR) -\> 4(RRRR) + catS],ParameterGroup=Parameters,Parameter=k1" value="9.9999999999999995e-07" type="ReactionParameter" simulationType="assignment">
              <InitialExpression>
                &lt;CN=Root,Model=New Model,Vector=Values[k4],Reference=InitialValue>
              </InitialExpression>
            </ModelParameter>
          </ModelParameterGroup>
          <ModelParameterGroup cn="CN=Root,Model=New Model,Vector=Reactions[intSR -\> PSR]" type="Reaction">
            <ModelParameter cn="CN=Root,Model=New Model,Vector=Reactions[intSR -\> PSR],ParameterGroup=Parameters,Parameter=k1" value="0.015360882193204348" type="ReactionParameter" simulationType="assignment">
              <InitialExpression>
                &lt;CN=Root,Model=New Model,Vector=Values[kPSR],Reference=InitialValue>
              </InitialExpression>
            </ModelParameter>
          </ModelParameterGroup>
          <ModelParameterGroup cn="CN=Root,Model=New Model,Vector=Reactions[intRS -\> PRS]" type="Reaction">
            <ModelParameter cn="CN=Root,Model=New Model,Vector=Reactions[intRS -\> PRS],ParameterGroup=Parameters,Parameter=k1" value="38.40513162470058" type="ReactionParameter" simulationType="assignment">
              <InitialExpression>
                &lt;CN=Root,Model=New Model,Vector=Values[kPRS],Reference=InitialValue>
              </InitialExpression>
            </ModelParameter>
          </ModelParameterGroup>
          <ModelParameterGroup cn="CN=Root,Model=New Model,Vector=Reactions[catR + II(SS) -\> 4(SSSS) + catR]" type="Reaction">
            <ModelParameter cn="CN=Root,Model=New Model,Vector=Reactions[catR + II(SS) -\> 4(SSSS) + catR],ParameterGroup=Parameters,Parameter=k1" value="2.7315079928686372e-05" type="ReactionParameter" simulationType="assignment">
              <InitialExpression>
                &lt;CN=Root,Model=New Model,Vector=Values[k3],Reference=InitialValue>
              </InitialExpression>
            </ModelParameter>
          </ModelParameterGroup>
          <ModelParameterGroup cn="CN=Root,Model=New Model,Vector=Reactions[A + B + catS \= II(SS) + catS]" type="Reaction">
            <ModelParameter cn="CN=Root,Model=New Model,Vector=Reactions[A + B + catS \= II(SS) + catS],ParameterGroup=Parameters,Parameter=k1" value="0.00075140054325072202" type="ReactionParameter" simulationType="assignment">
              <InitialExpression>
                &lt;CN=Root,Model=New Model,Vector=Values[k1],Reference=InitialValue>
              </InitialExpression>
            </ModelParameter>
            <ModelParameter cn="CN=Root,Model=New Model,Vector=Reactions[A + B + catS \= II(SS) + catS],ParameterGroup=Parameters,Parameter=k2" value="1.0921493748058617e-06" type="ReactionParameter" simulationType="assignment">
              <InitialExpression>
                &lt;CN=Root,Model=New Model,Vector=Values[k-1],Reference=InitialValue>
              </InitialExpression>
            </ModelParameter>
          </ModelParameterGroup>
        </ModelParameterGroup>
      </ModelParameterSet>
      <ModelParameterSet key="ModelParameterSet_12" name="PE: 2021-06-23T13:43:46Z Exp: Experiment_4">
        <MiriamAnnotation>
<rdf:RDF xmlns:dcterms="http://purl.org/dc/terms/" xmlns:rdf="http://www.w3.org/1999/02/22-rdf-syntax-ns#">
<rdf:Description rdf:about="#ModelParameterSet_12">
<dcterms:created>
<rdf:Description>
<dcterms:W3CDTF>2021-06-23T13:43:46Z</dcterms:W3CDTF>
</rdf:Description>
</dcterms:created>
</rdf:Description>
</rdf:RDF>
        </MiriamAnnotation>
        <ModelParameterGroup cn="String=Initial Time" type="Group">
          <ModelParameter cn="CN=Root,Model=New Model" value="0" type="Model" simulationType="time"/>
        </ModelParameterGroup>
        <ModelParameterGroup cn="String=Initial Compartment Sizes" type="Group">
          <ModelParameter cn="CN=Root,Model=New Model,Vector=Compartments[compartment]" value="1" type="Compartment" simulationType="fixed"/>
        </ModelParameterGroup>
        <ModelParameterGroup cn="String=Initial Species Values" type="Group">
          <ModelParameter cn="CN=Root,Model=New Model,Vector=Compartments[compartment],Vector=Metabolites[A]" value="6.0221408570000002e+20" type="Species" simulationType="reactions"/>
          <ModelParameter cn="CN=Root,Model=New Model,Vector=Compartments[compartment],Vector=Metabolites[B]" value="6.0221408570000002e+20" type="Species" simulationType="reactions"/>
          <ModelParameter cn="CN=Root,Model=New Model,Vector=Compartments[compartment],Vector=Metabolites[catS]" value="6.0221408570000005e+18" type="Species" simulationType="reactions"/>
          <ModelParameter cn="CN=Root,Model=New Model,Vector=Compartments[compartment],Vector=Metabolites[intS]" value="0" type="Species" simulationType="reactions"/>
          <ModelParameter cn="CN=Root,Model=New Model,Vector=Compartments[compartment],Vector=Metabolites[intR]" value="0" type="Species" simulationType="reactions"/>
          <ModelParameter cn="CN=Root,Model=New Model,Vector=Compartments[compartment],Vector=Metabolites[catR]" value="3.6132845142e+18" type="Species" simulationType="reactions"/>
          <ModelParameter cn="CN=Root,Model=New Model,Vector=Compartments[compartment],Vector=Metabolites[II(RR)]" value="0" type="Species" simulationType="reactions"/>
          <ModelParameter cn="CN=Root,Model=New Model,Vector=Compartments[compartment],Vector=Metabolites[II(SS)]" value="0" type="Species" simulationType="reactions"/>
          <ModelParameter cn="CN=Root,Model=New Model,Vector=Compartments[compartment],Vector=Metabolites[intRS]" value="0" type="Species" simulationType="reactions"/>
          <ModelParameter cn="CN=Root,Model=New Model,Vector=Compartments[compartment],Vector=Metabolites[intSR]" value="0" type="Species" simulationType="reactions"/>
          <ModelParameter cn="CN=Root,Model=New Model,Vector=Compartments[compartment],Vector=Metabolites[PRR]" value="0" type="Species" simulationType="reactions"/>
          <ModelParameter cn="CN=Root,Model=New Model,Vector=Compartments[compartment],Vector=Metabolites[PRS]" value="0" type="Species" simulationType="reactions"/>
          <ModelParameter cn="CN=Root,Model=New Model,Vector=Compartments[compartment],Vector=Metabolites[PSR]" value="0" type="Species" simulationType="reactions"/>
          <ModelParameter cn="CN=Root,Model=New Model,Vector=Compartments[compartment],Vector=Metabolites[PSS]" value="0" type="Species" simulationType="reactions"/>
        </ModelParameterGroup>
        <ModelParameterGroup cn="String=Initial Global Quantities" type="Group">
          <ModelParameter cn="CN=Root,Model=New Model,Vector=Values[k1]" value="0.00075140054325072202" type="ModelValue" simulationType="fixed"/>
          <ModelParameter cn="CN=Root,Model=New Model,Vector=Values[k2]" value="0.072631317799787043" type="ModelValue" simulationType="fixed"/>
          <ModelParameter cn="CN=Root,Model=New Model,Vector=Values[kIRS]" value="9.9999999999999995e-07" type="ModelValue" simulationType="fixed"/>
          <ModelParameter cn="CN=Root,Model=New Model,Vector=Values[kISR]" value="51033.850862066844" type="ModelValue" simulationType="fixed"/>
          <ModelParameter cn="CN=Root,Model=New Model,Vector=Values[k3]" value="2.7315079928686372e-05" type="ModelValue" simulationType="fixed"/>
          <ModelParameter cn="CN=Root,Model=New Model,Vector=Values[kPSR]" value="0.015360882193204348" type="ModelValue" simulationType="fixed"/>
          <ModelParameter cn="CN=Root,Model=New Model,Vector=Values[kPRS]" value="38.40513162470058" type="ModelValue" simulationType="fixed"/>
          <ModelParameter cn="CN=Root,Model=New Model,Vector=Values[k4]" value="9.9999999999999995e-07" type="ModelValue" simulationType="fixed"/>
          <ModelParameter cn="CN=Root,Model=New Model,Vector=Values[k-1]" value="1.0921493748058617e-06" type="ModelValue" simulationType="fixed"/>
          <ModelParameter cn="CN=Root,Model=New Model,Vector=Values[k-ISR]" value="0.0057379674291511001" type="ModelValue" simulationType="fixed"/>
          <ModelParameter cn="CN=Root,Model=New Model,Vector=Values[k-IRS]" value="1.1243453770830561e-13" type="ModelValue" simulationType="assignment"/>
          <ModelParameter cn="CN=Root,Model=New Model,Vector=Values[k-2]" value="0.00010556852671837226" type="ModelValue" simulationType="assignment"/>
          <ModelParameter cn="CN=Root,Model=New Model,Vector=Values[ee4]" value="0" type="ModelValue" simulationType="assignment"/>
        </ModelParameterGroup>
        <ModelParameterGroup cn="String=Kinetic Parameters" type="Group">
          <ModelParameterGroup cn="CN=Root,Model=New Model,Vector=Reactions[A + B + catS \= II(RR) + catS]" type="Reaction">
            <ModelParameter cn="CN=Root,Model=New Model,Vector=Reactions[A + B + catS \= II(RR) + catS],ParameterGroup=Parameters,Parameter=k1" value="0.072631317799787043" type="ReactionParameter" simulationType="assignment">
              <InitialExpression>
                &lt;CN=Root,Model=New Model,Vector=Values[k2],Reference=InitialValue>
              </InitialExpression>
            </ModelParameter>
            <ModelParameter cn="CN=Root,Model=New Model,Vector=Reactions[A + B + catS \= II(RR) + catS],ParameterGroup=Parameters,Parameter=k2" value="0.00010556852671837226" type="ReactionParameter" simulationType="assignment">
              <InitialExpression>
                &lt;CN=Root,Model=New Model,Vector=Values[k-2],Reference=InitialValue>
              </InitialExpression>
            </ModelParameter>
          </ModelParameterGroup>
          <ModelParameterGroup cn="CN=Root,Model=New Model,Vector=Reactions[A + B + catR \= II(RR) + catR]" type="Reaction">
            <ModelParameter cn="CN=Root,Model=New Model,Vector=Reactions[A + B + catR \= II(RR) + catR],ParameterGroup=Parameters,Parameter=k1" value="0.00075140054325072202" type="ReactionParameter" simulationType="assignment">
              <InitialExpression>
                &lt;CN=Root,Model=New Model,Vector=Values[k1],Reference=InitialValue>
              </InitialExpression>
            </ModelParameter>
            <ModelParameter cn="CN=Root,Model=New Model,Vector=Reactions[A + B + catR \= II(RR) + catR],ParameterGroup=Parameters,Parameter=k2" value="1.0921493748058617e-06" type="ReactionParameter" simulationType="assignment">
              <InitialExpression>
                &lt;CN=Root,Model=New Model,Vector=Values[k-1],Reference=InitialValue>
              </InitialExpression>
            </ModelParameter>
          </ModelParameterGroup>
          <ModelParameterGroup cn="CN=Root,Model=New Model,Vector=Reactions[A + B + catR \= II(SS) + catR]" type="Reaction">
            <ModelParameter cn="CN=Root,Model=New Model,Vector=Reactions[A + B + catR \= II(SS) + catR],ParameterGroup=Parameters,Parameter=k1" value="0.072631317799787043" type="ReactionParameter" simulationType="assignment">
              <InitialExpression>
                &lt;CN=Root,Model=New Model,Vector=Values[k2],Reference=InitialValue>
              </InitialExpression>
            </ModelParameter>
            <ModelParameter cn="CN=Root,Model=New Model,Vector=Reactions[A + B + catR \= II(SS) + catR],ParameterGroup=Parameters,Parameter=k2" value="0.00010556852671837226" type="ReactionParameter" simulationType="assignment">
              <InitialExpression>
                &lt;CN=Root,Model=New Model,Vector=Values[k-2],Reference=InitialValue>
              </InitialExpression>
            </ModelParameter>
          </ModelParameterGroup>
          <ModelParameterGroup cn="CN=Root,Model=New Model,Vector=Reactions[A + B + catS \= intRS + catS]" type="Reaction">
            <ModelParameter cn="CN=Root,Model=New Model,Vector=Reactions[A + B + catS \= intRS + catS],ParameterGroup=Parameters,Parameter=k1" value="9.9999999999999995e-07" type="ReactionParameter" simulationType="assignment">
              <InitialExpression>
                &lt;CN=Root,Model=New Model,Vector=Values[kIRS],Reference=InitialValue>
              </InitialExpression>
            </ModelParameter>
            <ModelParameter cn="CN=Root,Model=New Model,Vector=Reactions[A + B + catS \= intRS + catS],ParameterGroup=Parameters,Parameter=k2" value="1.1243453770830561e-13" type="ReactionParameter" simulationType="assignment">
              <InitialExpression>
                &lt;CN=Root,Model=New Model,Vector=Values[k-IRS],Reference=InitialValue>
              </InitialExpression>
            </ModelParameter>
          </ModelParameterGroup>
          <ModelParameterGroup cn="CN=Root,Model=New Model,Vector=Reactions[A + B + catS \= intSR + catS]" type="Reaction">
            <ModelParameter cn="CN=Root,Model=New Model,Vector=Reactions[A + B + catS \= intSR + catS],ParameterGroup=Parameters,Parameter=k1" value="51033.850862066844" type="ReactionParameter" simulationType="assignment">
              <InitialExpression>
                &lt;CN=Root,Model=New Model,Vector=Values[kISR],Reference=InitialValue>
              </InitialExpression>
            </ModelParameter>
            <ModelParameter cn="CN=Root,Model=New Model,Vector=Reactions[A + B + catS \= intSR + catS],ParameterGroup=Parameters,Parameter=k2" value="0.0057379674291511001" type="ReactionParameter" simulationType="assignment">
              <InitialExpression>
                &lt;CN=Root,Model=New Model,Vector=Values[k-ISR],Reference=InitialValue>
              </InitialExpression>
            </ModelParameter>
          </ModelParameterGroup>
          <ModelParameterGroup cn="CN=Root,Model=New Model,Vector=Reactions[A + B + catR \= intRS + catR]" type="Reaction">
            <ModelParameter cn="CN=Root,Model=New Model,Vector=Reactions[A + B + catR \= intRS + catR],ParameterGroup=Parameters,Parameter=k1" value="51033.850862066844" type="ReactionParameter" simulationType="assignment">
              <InitialExpression>
                &lt;CN=Root,Model=New Model,Vector=Values[kISR],Reference=InitialValue>
              </InitialExpression>
            </ModelParameter>
            <ModelParameter cn="CN=Root,Model=New Model,Vector=Reactions[A + B + catR \= intRS + catR],ParameterGroup=Parameters,Parameter=k2" value="0.0057379674291511001" type="ReactionParameter" simulationType="assignment">
              <InitialExpression>
                &lt;CN=Root,Model=New Model,Vector=Values[k-ISR],Reference=InitialValue>
              </InitialExpression>
            </ModelParameter>
          </ModelParameterGroup>
          <ModelParameterGroup cn="CN=Root,Model=New Model,Vector=Reactions[A + B + catR \= intSR + catR]" type="Reaction">
            <ModelParameter cn="CN=Root,Model=New Model,Vector=Reactions[A + B + catR \= intSR + catR],ParameterGroup=Parameters,Parameter=k1" value="9.9999999999999995e-07" type="ReactionParameter" simulationType="assignment">
              <InitialExpression>
                &lt;CN=Root,Model=New Model,Vector=Values[kIRS],Reference=InitialValue>
              </InitialExpression>
            </ModelParameter>
            <ModelParameter cn="CN=Root,Model=New Model,Vector=Reactions[A + B + catR \= intSR + catR],ParameterGroup=Parameters,Parameter=k2" value="1.1243453770830561e-13" type="ReactionParameter" simulationType="assignment">
              <InitialExpression>
                &lt;CN=Root,Model=New Model,Vector=Values[k-IRS],Reference=InitialValue>
              </InitialExpression>
            </ModelParameter>
          </ModelParameterGroup>
          <ModelParameterGroup cn="CN=Root,Model=New Model,Vector=Reactions[catS + II(RR) -\> 4(RRRR) + catS]" type="Reaction">
            <ModelParameter cn="CN=Root,Model=New Model,Vector=Reactions[catS + II(RR) -\> 4(RRRR) + catS],ParameterGroup=Parameters,Parameter=k1" value="9.9999999999999995e-07" type="ReactionParameter" simulationType="assignment">
              <InitialExpression>
                &lt;CN=Root,Model=New Model,Vector=Values[k4],Reference=InitialValue>
              </InitialExpression>
            </ModelParameter>
          </ModelParameterGroup>
          <ModelParameterGroup cn="CN=Root,Model=New Model,Vector=Reactions[intSR -\> PSR]" type="Reaction">
            <ModelParameter cn="CN=Root,Model=New Model,Vector=Reactions[intSR -\> PSR],ParameterGroup=Parameters,Parameter=k1" value="0.015360882193204348" type="ReactionParameter" simulationType="assignment">
              <InitialExpression>
                &lt;CN=Root,Model=New Model,Vector=Values[kPSR],Reference=InitialValue>
              </InitialExpression>
            </ModelParameter>
          </ModelParameterGroup>
          <ModelParameterGroup cn="CN=Root,Model=New Model,Vector=Reactions[intRS -\> PRS]" type="Reaction">
            <ModelParameter cn="CN=Root,Model=New Model,Vector=Reactions[intRS -\> PRS],ParameterGroup=Parameters,Parameter=k1" value="38.40513162470058" type="ReactionParameter" simulationType="assignment">
              <InitialExpression>
                &lt;CN=Root,Model=New Model,Vector=Values[kPRS],Reference=InitialValue>
              </InitialExpression>
            </ModelParameter>
          </ModelParameterGroup>
          <ModelParameterGroup cn="CN=Root,Model=New Model,Vector=Reactions[catR + II(SS) -\> 4(SSSS) + catR]" type="Reaction">
            <ModelParameter cn="CN=Root,Model=New Model,Vector=Reactions[catR + II(SS) -\> 4(SSSS) + catR],ParameterGroup=Parameters,Parameter=k1" value="2.7315079928686372e-05" type="ReactionParameter" simulationType="assignment">
              <InitialExpression>
                &lt;CN=Root,Model=New Model,Vector=Values[k3],Reference=InitialValue>
              </InitialExpression>
            </ModelParameter>
          </ModelParameterGroup>
          <ModelParameterGroup cn="CN=Root,Model=New Model,Vector=Reactions[A + B + catS \= II(SS) + catS]" type="Reaction">
            <ModelParameter cn="CN=Root,Model=New Model,Vector=Reactions[A + B + catS \= II(SS) + catS],ParameterGroup=Parameters,Parameter=k1" value="0.00075140054325072202" type="ReactionParameter" simulationType="assignment">
              <InitialExpression>
                &lt;CN=Root,Model=New Model,Vector=Values[k1],Reference=InitialValue>
              </InitialExpression>
            </ModelParameter>
            <ModelParameter cn="CN=Root,Model=New Model,Vector=Reactions[A + B + catS \= II(SS) + catS],ParameterGroup=Parameters,Parameter=k2" value="1.0921493748058617e-06" type="ReactionParameter" simulationType="assignment">
              <InitialExpression>
                &lt;CN=Root,Model=New Model,Vector=Values[k-1],Reference=InitialValue>
              </InitialExpression>
            </ModelParameter>
          </ModelParameterGroup>
        </ModelParameterGroup>
      </ModelParameterSet>
      <ModelParameterSet key="ModelParameterSet_13" name="PE: 2021-06-23T13:43:46Z Exp: Experiment_3">
        <MiriamAnnotation>
<rdf:RDF xmlns:dcterms="http://purl.org/dc/terms/" xmlns:rdf="http://www.w3.org/1999/02/22-rdf-syntax-ns#">
<rdf:Description rdf:about="#ModelParameterSet_13">
<dcterms:created>
<rdf:Description>
<dcterms:W3CDTF>2021-06-23T13:43:46Z</dcterms:W3CDTF>
</rdf:Description>
</dcterms:created>
</rdf:Description>
</rdf:RDF>
        </MiriamAnnotation>
        <ModelParameterGroup cn="String=Initial Time" type="Group">
          <ModelParameter cn="CN=Root,Model=New Model" value="0" type="Model" simulationType="time"/>
        </ModelParameterGroup>
        <ModelParameterGroup cn="String=Initial Compartment Sizes" type="Group">
          <ModelParameter cn="CN=Root,Model=New Model,Vector=Compartments[compartment]" value="1" type="Compartment" simulationType="fixed"/>
        </ModelParameterGroup>
        <ModelParameterGroup cn="String=Initial Species Values" type="Group">
          <ModelParameter cn="CN=Root,Model=New Model,Vector=Compartments[compartment],Vector=Metabolites[A]" value="6.0221408570000002e+20" type="Species" simulationType="reactions"/>
          <ModelParameter cn="CN=Root,Model=New Model,Vector=Compartments[compartment],Vector=Metabolites[B]" value="6.0221408570000002e+20" type="Species" simulationType="reactions"/>
          <ModelParameter cn="CN=Root,Model=New Model,Vector=Compartments[compartment],Vector=Metabolites[catS]" value="4.5166056427500001e+18" type="Species" simulationType="reactions"/>
          <ModelParameter cn="CN=Root,Model=New Model,Vector=Compartments[compartment],Vector=Metabolites[intS]" value="0" type="Species" simulationType="reactions"/>
          <ModelParameter cn="CN=Root,Model=New Model,Vector=Compartments[compartment],Vector=Metabolites[intR]" value="0" type="Species" simulationType="reactions"/>
          <ModelParameter cn="CN=Root,Model=New Model,Vector=Compartments[compartment],Vector=Metabolites[catR]" value="3.6132845142e+18" type="Species" simulationType="reactions"/>
          <ModelParameter cn="CN=Root,Model=New Model,Vector=Compartments[compartment],Vector=Metabolites[II(RR)]" value="0" type="Species" simulationType="reactions"/>
          <ModelParameter cn="CN=Root,Model=New Model,Vector=Compartments[compartment],Vector=Metabolites[II(SS)]" value="0" type="Species" simulationType="reactions"/>
          <ModelParameter cn="CN=Root,Model=New Model,Vector=Compartments[compartment],Vector=Metabolites[intRS]" value="0" type="Species" simulationType="reactions"/>
          <ModelParameter cn="CN=Root,Model=New Model,Vector=Compartments[compartment],Vector=Metabolites[intSR]" value="0" type="Species" simulationType="reactions"/>
          <ModelParameter cn="CN=Root,Model=New Model,Vector=Compartments[compartment],Vector=Metabolites[PRR]" value="0" type="Species" simulationType="reactions"/>
          <ModelParameter cn="CN=Root,Model=New Model,Vector=Compartments[compartment],Vector=Metabolites[PRS]" value="0" type="Species" simulationType="reactions"/>
          <ModelParameter cn="CN=Root,Model=New Model,Vector=Compartments[compartment],Vector=Metabolites[PSR]" value="0" type="Species" simulationType="reactions"/>
          <ModelParameter cn="CN=Root,Model=New Model,Vector=Compartments[compartment],Vector=Metabolites[PSS]" value="0" type="Species" simulationType="reactions"/>
        </ModelParameterGroup>
        <ModelParameterGroup cn="String=Initial Global Quantities" type="Group">
          <ModelParameter cn="CN=Root,Model=New Model,Vector=Values[k1]" value="0.00075140054325072202" type="ModelValue" simulationType="fixed"/>
          <ModelParameter cn="CN=Root,Model=New Model,Vector=Values[k2]" value="0.072631317799787043" type="ModelValue" simulationType="fixed"/>
          <ModelParameter cn="CN=Root,Model=New Model,Vector=Values[kIRS]" value="9.9999999999999995e-07" type="ModelValue" simulationType="fixed"/>
          <ModelParameter cn="CN=Root,Model=New Model,Vector=Values[kISR]" value="51033.850862066844" type="ModelValue" simulationType="fixed"/>
          <ModelParameter cn="CN=Root,Model=New Model,Vector=Values[k3]" value="2.7315079928686372e-05" type="ModelValue" simulationType="fixed"/>
          <ModelParameter cn="CN=Root,Model=New Model,Vector=Values[kPSR]" value="0.015360882193204348" type="ModelValue" simulationType="fixed"/>
          <ModelParameter cn="CN=Root,Model=New Model,Vector=Values[kPRS]" value="38.40513162470058" type="ModelValue" simulationType="fixed"/>
          <ModelParameter cn="CN=Root,Model=New Model,Vector=Values[k4]" value="9.9999999999999995e-07" type="ModelValue" simulationType="fixed"/>
          <ModelParameter cn="CN=Root,Model=New Model,Vector=Values[k-1]" value="1.0921493748058617e-06" type="ModelValue" simulationType="fixed"/>
          <ModelParameter cn="CN=Root,Model=New Model,Vector=Values[k-ISR]" value="0.0057379674291511001" type="ModelValue" simulationType="fixed"/>
          <ModelParameter cn="CN=Root,Model=New Model,Vector=Values[k-IRS]" value="1.1243453770830561e-13" type="ModelValue" simulationType="assignment"/>
          <ModelParameter cn="CN=Root,Model=New Model,Vector=Values[k-2]" value="0.00010556852671837226" type="ModelValue" simulationType="assignment"/>
          <ModelParameter cn="CN=Root,Model=New Model,Vector=Values[ee4]" value="0" type="ModelValue" simulationType="assignment"/>
        </ModelParameterGroup>
        <ModelParameterGroup cn="String=Kinetic Parameters" type="Group">
          <ModelParameterGroup cn="CN=Root,Model=New Model,Vector=Reactions[A + B + catS \= II(RR) + catS]" type="Reaction">
            <ModelParameter cn="CN=Root,Model=New Model,Vector=Reactions[A + B + catS \= II(RR) + catS],ParameterGroup=Parameters,Parameter=k1" value="0.072631317799787043" type="ReactionParameter" simulationType="assignment">
              <InitialExpression>
                &lt;CN=Root,Model=New Model,Vector=Values[k2],Reference=InitialValue>
              </InitialExpression>
            </ModelParameter>
            <ModelParameter cn="CN=Root,Model=New Model,Vector=Reactions[A + B + catS \= II(RR) + catS],ParameterGroup=Parameters,Parameter=k2" value="0.00010556852671837226" type="ReactionParameter" simulationType="assignment">
              <InitialExpression>
                &lt;CN=Root,Model=New Model,Vector=Values[k-2],Reference=InitialValue>
              </InitialExpression>
            </ModelParameter>
          </ModelParameterGroup>
          <ModelParameterGroup cn="CN=Root,Model=New Model,Vector=Reactions[A + B + catR \= II(RR) + catR]" type="Reaction">
            <ModelParameter cn="CN=Root,Model=New Model,Vector=Reactions[A + B + catR \= II(RR) + catR],ParameterGroup=Parameters,Parameter=k1" value="0.00075140054325072202" type="ReactionParameter" simulationType="assignment">
              <InitialExpression>
                &lt;CN=Root,Model=New Model,Vector=Values[k1],Reference=InitialValue>
              </InitialExpression>
            </ModelParameter>
            <ModelParameter cn="CN=Root,Model=New Model,Vector=Reactions[A + B + catR \= II(RR) + catR],ParameterGroup=Parameters,Parameter=k2" value="1.0921493748058617e-06" type="ReactionParameter" simulationType="assignment">
              <InitialExpression>
                &lt;CN=Root,Model=New Model,Vector=Values[k-1],Reference=InitialValue>
              </InitialExpression>
            </ModelParameter>
          </ModelParameterGroup>
          <ModelParameterGroup cn="CN=Root,Model=New Model,Vector=Reactions[A + B + catR \= II(SS) + catR]" type="Reaction">
            <ModelParameter cn="CN=Root,Model=New Model,Vector=Reactions[A + B + catR \= II(SS) + catR],ParameterGroup=Parameters,Parameter=k1" value="0.072631317799787043" type="ReactionParameter" simulationType="assignment">
              <InitialExpression>
                &lt;CN=Root,Model=New Model,Vector=Values[k2],Reference=InitialValue>
              </InitialExpression>
            </ModelParameter>
            <ModelParameter cn="CN=Root,Model=New Model,Vector=Reactions[A + B + catR \= II(SS) + catR],ParameterGroup=Parameters,Parameter=k2" value="0.00010556852671837226" type="ReactionParameter" simulationType="assignment">
              <InitialExpression>
                &lt;CN=Root,Model=New Model,Vector=Values[k-2],Reference=InitialValue>
              </InitialExpression>
            </ModelParameter>
          </ModelParameterGroup>
          <ModelParameterGroup cn="CN=Root,Model=New Model,Vector=Reactions[A + B + catS \= intRS + catS]" type="Reaction">
            <ModelParameter cn="CN=Root,Model=New Model,Vector=Reactions[A + B + catS \= intRS + catS],ParameterGroup=Parameters,Parameter=k1" value="9.9999999999999995e-07" type="ReactionParameter" simulationType="assignment">
              <InitialExpression>
                &lt;CN=Root,Model=New Model,Vector=Values[kIRS],Reference=InitialValue>
              </InitialExpression>
            </ModelParameter>
            <ModelParameter cn="CN=Root,Model=New Model,Vector=Reactions[A + B + catS \= intRS + catS],ParameterGroup=Parameters,Parameter=k2" value="1.1243453770830561e-13" type="ReactionParameter" simulationType="assignment">
              <InitialExpression>
                &lt;CN=Root,Model=New Model,Vector=Values[k-IRS],Reference=InitialValue>
              </InitialExpression>
            </ModelParameter>
          </ModelParameterGroup>
          <ModelParameterGroup cn="CN=Root,Model=New Model,Vector=Reactions[A + B + catS \= intSR + catS]" type="Reaction">
            <ModelParameter cn="CN=Root,Model=New Model,Vector=Reactions[A + B + catS \= intSR + catS],ParameterGroup=Parameters,Parameter=k1" value="51033.850862066844" type="ReactionParameter" simulationType="assignment">
              <InitialExpression>
                &lt;CN=Root,Model=New Model,Vector=Values[kISR],Reference=InitialValue>
              </InitialExpression>
            </ModelParameter>
            <ModelParameter cn="CN=Root,Model=New Model,Vector=Reactions[A + B + catS \= intSR + catS],ParameterGroup=Parameters,Parameter=k2" value="0.0057379674291511001" type="ReactionParameter" simulationType="assignment">
              <InitialExpression>
                &lt;CN=Root,Model=New Model,Vector=Values[k-ISR],Reference=InitialValue>
              </InitialExpression>
            </ModelParameter>
          </ModelParameterGroup>
          <ModelParameterGroup cn="CN=Root,Model=New Model,Vector=Reactions[A + B + catR \= intRS + catR]" type="Reaction">
            <ModelParameter cn="CN=Root,Model=New Model,Vector=Reactions[A + B + catR \= intRS + catR],ParameterGroup=Parameters,Parameter=k1" value="51033.850862066844" type="ReactionParameter" simulationType="assignment">
              <InitialExpression>
                &lt;CN=Root,Model=New Model,Vector=Values[kISR],Reference=InitialValue>
              </InitialExpression>
            </ModelParameter>
            <ModelParameter cn="CN=Root,Model=New Model,Vector=Reactions[A + B + catR \= intRS + catR],ParameterGroup=Parameters,Parameter=k2" value="0.0057379674291511001" type="ReactionParameter" simulationType="assignment">
              <InitialExpression>
                &lt;CN=Root,Model=New Model,Vector=Values[k-ISR],Reference=InitialValue>
              </InitialExpression>
            </ModelParameter>
          </ModelParameterGroup>
          <ModelParameterGroup cn="CN=Root,Model=New Model,Vector=Reactions[A + B + catR \= intSR + catR]" type="Reaction">
            <ModelParameter cn="CN=Root,Model=New Model,Vector=Reactions[A + B + catR \= intSR + catR],ParameterGroup=Parameters,Parameter=k1" value="9.9999999999999995e-07" type="ReactionParameter" simulationType="assignment">
              <InitialExpression>
                &lt;CN=Root,Model=New Model,Vector=Values[kIRS],Reference=InitialValue>
              </InitialExpression>
            </ModelParameter>
            <ModelParameter cn="CN=Root,Model=New Model,Vector=Reactions[A + B + catR \= intSR + catR],ParameterGroup=Parameters,Parameter=k2" value="1.1243453770830561e-13" type="ReactionParameter" simulationType="assignment">
              <InitialExpression>
                &lt;CN=Root,Model=New Model,Vector=Values[k-IRS],Reference=InitialValue>
              </InitialExpression>
            </ModelParameter>
          </ModelParameterGroup>
          <ModelParameterGroup cn="CN=Root,Model=New Model,Vector=Reactions[catS + II(RR) -\> 4(RRRR) + catS]" type="Reaction">
            <ModelParameter cn="CN=Root,Model=New Model,Vector=Reactions[catS + II(RR) -\> 4(RRRR) + catS],ParameterGroup=Parameters,Parameter=k1" value="9.9999999999999995e-07" type="ReactionParameter" simulationType="assignment">
              <InitialExpression>
                &lt;CN=Root,Model=New Model,Vector=Values[k4],Reference=InitialValue>
              </InitialExpression>
            </ModelParameter>
          </ModelParameterGroup>
          <ModelParameterGroup cn="CN=Root,Model=New Model,Vector=Reactions[intSR -\> PSR]" type="Reaction">
            <ModelParameter cn="CN=Root,Model=New Model,Vector=Reactions[intSR -\> PSR],ParameterGroup=Parameters,Parameter=k1" value="0.015360882193204348" type="ReactionParameter" simulationType="assignment">
              <InitialExpression>
                &lt;CN=Root,Model=New Model,Vector=Values[kPSR],Reference=InitialValue>
              </InitialExpression>
            </ModelParameter>
          </ModelParameterGroup>
          <ModelParameterGroup cn="CN=Root,Model=New Model,Vector=Reactions[intRS -\> PRS]" type="Reaction">
            <ModelParameter cn="CN=Root,Model=New Model,Vector=Reactions[intRS -\> PRS],ParameterGroup=Parameters,Parameter=k1" value="38.40513162470058" type="ReactionParameter" simulationType="assignment">
              <InitialExpression>
                &lt;CN=Root,Model=New Model,Vector=Values[kPRS],Reference=InitialValue>
              </InitialExpression>
            </ModelParameter>
          </ModelParameterGroup>
          <ModelParameterGroup cn="CN=Root,Model=New Model,Vector=Reactions[catR + II(SS) -\> 4(SSSS) + catR]" type="Reaction">
            <ModelParameter cn="CN=Root,Model=New Model,Vector=Reactions[catR + II(SS) -\> 4(SSSS) + catR],ParameterGroup=Parameters,Parameter=k1" value="2.7315079928686372e-05" type="ReactionParameter" simulationType="assignment">
              <InitialExpression>
                &lt;CN=Root,Model=New Model,Vector=Values[k3],Reference=InitialValue>
              </InitialExpression>
            </ModelParameter>
          </ModelParameterGroup>
          <ModelParameterGroup cn="CN=Root,Model=New Model,Vector=Reactions[A + B + catS \= II(SS) + catS]" type="Reaction">
            <ModelParameter cn="CN=Root,Model=New Model,Vector=Reactions[A + B + catS \= II(SS) + catS],ParameterGroup=Parameters,Parameter=k1" value="0.00075140054325072202" type="ReactionParameter" simulationType="assignment">
              <InitialExpression>
                &lt;CN=Root,Model=New Model,Vector=Values[k1],Reference=InitialValue>
              </InitialExpression>
            </ModelParameter>
            <ModelParameter cn="CN=Root,Model=New Model,Vector=Reactions[A + B + catS \= II(SS) + catS],ParameterGroup=Parameters,Parameter=k2" value="1.0921493748058617e-06" type="ReactionParameter" simulationType="assignment">
              <InitialExpression>
                &lt;CN=Root,Model=New Model,Vector=Values[k-1],Reference=InitialValue>
              </InitialExpression>
            </ModelParameter>
          </ModelParameterGroup>
        </ModelParameterGroup>
      </ModelParameterSet>
      <ModelParameterSet key="ModelParameterSet_14" name="PE: 2021-06-23T13:43:46Z Exp: Experiment_2">
        <MiriamAnnotation>
<rdf:RDF xmlns:dcterms="http://purl.org/dc/terms/" xmlns:rdf="http://www.w3.org/1999/02/22-rdf-syntax-ns#">
<rdf:Description rdf:about="#ModelParameterSet_14">
<dcterms:created>
<rdf:Description>
<dcterms:W3CDTF>2021-06-23T13:43:46Z</dcterms:W3CDTF>
</rdf:Description>
</dcterms:created>
</rdf:Description>
</rdf:RDF>
        </MiriamAnnotation>
        <ModelParameterGroup cn="String=Initial Time" type="Group">
          <ModelParameter cn="CN=Root,Model=New Model" value="0" type="Model" simulationType="time"/>
        </ModelParameterGroup>
        <ModelParameterGroup cn="String=Initial Compartment Sizes" type="Group">
          <ModelParameter cn="CN=Root,Model=New Model,Vector=Compartments[compartment]" value="1" type="Compartment" simulationType="fixed"/>
        </ModelParameterGroup>
        <ModelParameterGroup cn="String=Initial Species Values" type="Group">
          <ModelParameter cn="CN=Root,Model=New Model,Vector=Compartments[compartment],Vector=Metabolites[A]" value="6.0221408570000002e+20" type="Species" simulationType="reactions"/>
          <ModelParameter cn="CN=Root,Model=New Model,Vector=Compartments[compartment],Vector=Metabolites[B]" value="6.0221408570000002e+20" type="Species" simulationType="reactions"/>
          <ModelParameter cn="CN=Root,Model=New Model,Vector=Compartments[compartment],Vector=Metabolites[catS]" value="3.0110704285000003e+18" type="Species" simulationType="reactions"/>
          <ModelParameter cn="CN=Root,Model=New Model,Vector=Compartments[compartment],Vector=Metabolites[intS]" value="0" type="Species" simulationType="reactions"/>
          <ModelParameter cn="CN=Root,Model=New Model,Vector=Compartments[compartment],Vector=Metabolites[intR]" value="0" type="Species" simulationType="reactions"/>
          <ModelParameter cn="CN=Root,Model=New Model,Vector=Compartments[compartment],Vector=Metabolites[catR]" value="3.6132845142e+18" type="Species" simulationType="reactions"/>
          <ModelParameter cn="CN=Root,Model=New Model,Vector=Compartments[compartment],Vector=Metabolites[II(RR)]" value="0" type="Species" simulationType="reactions"/>
          <ModelParameter cn="CN=Root,Model=New Model,Vector=Compartments[compartment],Vector=Metabolites[II(SS)]" value="0" type="Species" simulationType="reactions"/>
          <ModelParameter cn="CN=Root,Model=New Model,Vector=Compartments[compartment],Vector=Metabolites[intRS]" value="0" type="Species" simulationType="reactions"/>
          <ModelParameter cn="CN=Root,Model=New Model,Vector=Compartments[compartment],Vector=Metabolites[intSR]" value="0" type="Species" simulationType="reactions"/>
          <ModelParameter cn="CN=Root,Model=New Model,Vector=Compartments[compartment],Vector=Metabolites[PRR]" value="0" type="Species" simulationType="reactions"/>
          <ModelParameter cn="CN=Root,Model=New Model,Vector=Compartments[compartment],Vector=Metabolites[PRS]" value="0" type="Species" simulationType="reactions"/>
          <ModelParameter cn="CN=Root,Model=New Model,Vector=Compartments[compartment],Vector=Metabolites[PSR]" value="0" type="Species" simulationType="reactions"/>
          <ModelParameter cn="CN=Root,Model=New Model,Vector=Compartments[compartment],Vector=Metabolites[PSS]" value="0" type="Species" simulationType="reactions"/>
        </ModelParameterGroup>
        <ModelParameterGroup cn="String=Initial Global Quantities" type="Group">
          <ModelParameter cn="CN=Root,Model=New Model,Vector=Values[k1]" value="0.00075140054325072202" type="ModelValue" simulationType="fixed"/>
          <ModelParameter cn="CN=Root,Model=New Model,Vector=Values[k2]" value="0.072631317799787043" type="ModelValue" simulationType="fixed"/>
          <ModelParameter cn="CN=Root,Model=New Model,Vector=Values[kIRS]" value="9.9999999999999995e-07" type="ModelValue" simulationType="fixed"/>
          <ModelParameter cn="CN=Root,Model=New Model,Vector=Values[kISR]" value="51033.850862066844" type="ModelValue" simulationType="fixed"/>
          <ModelParameter cn="CN=Root,Model=New Model,Vector=Values[k3]" value="2.7315079928686372e-05" type="ModelValue" simulationType="fixed"/>
          <ModelParameter cn="CN=Root,Model=New Model,Vector=Values[kPSR]" value="0.015360882193204348" type="ModelValue" simulationType="fixed"/>
          <ModelParameter cn="CN=Root,Model=New Model,Vector=Values[kPRS]" value="38.40513162470058" type="ModelValue" simulationType="fixed"/>
          <ModelParameter cn="CN=Root,Model=New Model,Vector=Values[k4]" value="9.9999999999999995e-07" type="ModelValue" simulationType="fixed"/>
          <ModelParameter cn="CN=Root,Model=New Model,Vector=Values[k-1]" value="1.0921493748058617e-06" type="ModelValue" simulationType="fixed"/>
          <ModelParameter cn="CN=Root,Model=New Model,Vector=Values[k-ISR]" value="0.0057379674291511001" type="ModelValue" simulationType="fixed"/>
          <ModelParameter cn="CN=Root,Model=New Model,Vector=Values[k-IRS]" value="1.1243453770830561e-13" type="ModelValue" simulationType="assignment"/>
          <ModelParameter cn="CN=Root,Model=New Model,Vector=Values[k-2]" value="0.00010556852671837226" type="ModelValue" simulationType="assignment"/>
          <ModelParameter cn="CN=Root,Model=New Model,Vector=Values[ee4]" value="0" type="ModelValue" simulationType="assignment"/>
        </ModelParameterGroup>
        <ModelParameterGroup cn="String=Kinetic Parameters" type="Group">
          <ModelParameterGroup cn="CN=Root,Model=New Model,Vector=Reactions[A + B + catS \= II(RR) + catS]" type="Reaction">
            <ModelParameter cn="CN=Root,Model=New Model,Vector=Reactions[A + B + catS \= II(RR) + catS],ParameterGroup=Parameters,Parameter=k1" value="0.072631317799787043" type="ReactionParameter" simulationType="assignment">
              <InitialExpression>
                &lt;CN=Root,Model=New Model,Vector=Values[k2],Reference=InitialValue>
              </InitialExpression>
            </ModelParameter>
            <ModelParameter cn="CN=Root,Model=New Model,Vector=Reactions[A + B + catS \= II(RR) + catS],ParameterGroup=Parameters,Parameter=k2" value="0.00010556852671837226" type="ReactionParameter" simulationType="assignment">
              <InitialExpression>
                &lt;CN=Root,Model=New Model,Vector=Values[k-2],Reference=InitialValue>
              </InitialExpression>
            </ModelParameter>
          </ModelParameterGroup>
          <ModelParameterGroup cn="CN=Root,Model=New Model,Vector=Reactions[A + B + catR \= II(RR) + catR]" type="Reaction">
            <ModelParameter cn="CN=Root,Model=New Model,Vector=Reactions[A + B + catR \= II(RR) + catR],ParameterGroup=Parameters,Parameter=k1" value="0.00075140054325072202" type="ReactionParameter" simulationType="assignment">
              <InitialExpression>
                &lt;CN=Root,Model=New Model,Vector=Values[k1],Reference=InitialValue>
              </InitialExpression>
            </ModelParameter>
            <ModelParameter cn="CN=Root,Model=New Model,Vector=Reactions[A + B + catR \= II(RR) + catR],ParameterGroup=Parameters,Parameter=k2" value="1.0921493748058617e-06" type="ReactionParameter" simulationType="assignment">
              <InitialExpression>
                &lt;CN=Root,Model=New Model,Vector=Values[k-1],Reference=InitialValue>
              </InitialExpression>
            </ModelParameter>
          </ModelParameterGroup>
          <ModelParameterGroup cn="CN=Root,Model=New Model,Vector=Reactions[A + B + catR \= II(SS) + catR]" type="Reaction">
            <ModelParameter cn="CN=Root,Model=New Model,Vector=Reactions[A + B + catR \= II(SS) + catR],ParameterGroup=Parameters,Parameter=k1" value="0.072631317799787043" type="ReactionParameter" simulationType="assignment">
              <InitialExpression>
                &lt;CN=Root,Model=New Model,Vector=Values[k2],Reference=InitialValue>
              </InitialExpression>
            </ModelParameter>
            <ModelParameter cn="CN=Root,Model=New Model,Vector=Reactions[A + B + catR \= II(SS) + catR],ParameterGroup=Parameters,Parameter=k2" value="0.00010556852671837226" type="ReactionParameter" simulationType="assignment">
              <InitialExpression>
                &lt;CN=Root,Model=New Model,Vector=Values[k-2],Reference=InitialValue>
              </InitialExpression>
            </ModelParameter>
          </ModelParameterGroup>
          <ModelParameterGroup cn="CN=Root,Model=New Model,Vector=Reactions[A + B + catS \= intRS + catS]" type="Reaction">
            <ModelParameter cn="CN=Root,Model=New Model,Vector=Reactions[A + B + catS \= intRS + catS],ParameterGroup=Parameters,Parameter=k1" value="9.9999999999999995e-07" type="ReactionParameter" simulationType="assignment">
              <InitialExpression>
                &lt;CN=Root,Model=New Model,Vector=Values[kIRS],Reference=InitialValue>
              </InitialExpression>
            </ModelParameter>
            <ModelParameter cn="CN=Root,Model=New Model,Vector=Reactions[A + B + catS \= intRS + catS],ParameterGroup=Parameters,Parameter=k2" value="1.1243453770830561e-13" type="ReactionParameter" simulationType="assignment">
              <InitialExpression>
                &lt;CN=Root,Model=New Model,Vector=Values[k-IRS],Reference=InitialValue>
              </InitialExpression>
            </ModelParameter>
          </ModelParameterGroup>
          <ModelParameterGroup cn="CN=Root,Model=New Model,Vector=Reactions[A + B + catS \= intSR + catS]" type="Reaction">
            <ModelParameter cn="CN=Root,Model=New Model,Vector=Reactions[A + B + catS \= intSR + catS],ParameterGroup=Parameters,Parameter=k1" value="51033.850862066844" type="ReactionParameter" simulationType="assignment">
              <InitialExpression>
                &lt;CN=Root,Model=New Model,Vector=Values[kISR],Reference=InitialValue>
              </InitialExpression>
            </ModelParameter>
            <ModelParameter cn="CN=Root,Model=New Model,Vector=Reactions[A + B + catS \= intSR + catS],ParameterGroup=Parameters,Parameter=k2" value="0.0057379674291511001" type="ReactionParameter" simulationType="assignment">
              <InitialExpression>
                &lt;CN=Root,Model=New Model,Vector=Values[k-ISR],Reference=InitialValue>
              </InitialExpression>
            </ModelParameter>
          </ModelParameterGroup>
          <ModelParameterGroup cn="CN=Root,Model=New Model,Vector=Reactions[A + B + catR \= intRS + catR]" type="Reaction">
            <ModelParameter cn="CN=Root,Model=New Model,Vector=Reactions[A + B + catR \= intRS + catR],ParameterGroup=Parameters,Parameter=k1" value="51033.850862066844" type="ReactionParameter" simulationType="assignment">
              <InitialExpression>
                &lt;CN=Root,Model=New Model,Vector=Values[kISR],Reference=InitialValue>
              </InitialExpression>
            </ModelParameter>
            <ModelParameter cn="CN=Root,Model=New Model,Vector=Reactions[A + B + catR \= intRS + catR],ParameterGroup=Parameters,Parameter=k2" value="0.0057379674291511001" type="ReactionParameter" simulationType="assignment">
              <InitialExpression>
                &lt;CN=Root,Model=New Model,Vector=Values[k-ISR],Reference=InitialValue>
              </InitialExpression>
            </ModelParameter>
          </ModelParameterGroup>
          <ModelParameterGroup cn="CN=Root,Model=New Model,Vector=Reactions[A + B + catR \= intSR + catR]" type="Reaction">
            <ModelParameter cn="CN=Root,Model=New Model,Vector=Reactions[A + B + catR \= intSR + catR],ParameterGroup=Parameters,Parameter=k1" value="9.9999999999999995e-07" type="ReactionParameter" simulationType="assignment">
              <InitialExpression>
                &lt;CN=Root,Model=New Model,Vector=Values[kIRS],Reference=InitialValue>
              </InitialExpression>
            </ModelParameter>
            <ModelParameter cn="CN=Root,Model=New Model,Vector=Reactions[A + B + catR \= intSR + catR],ParameterGroup=Parameters,Parameter=k2" value="1.1243453770830561e-13" type="ReactionParameter" simulationType="assignment">
              <InitialExpression>
                &lt;CN=Root,Model=New Model,Vector=Values[k-IRS],Reference=InitialValue>
              </InitialExpression>
            </ModelParameter>
          </ModelParameterGroup>
          <ModelParameterGroup cn="CN=Root,Model=New Model,Vector=Reactions[catS + II(RR) -\> 4(RRRR) + catS]" type="Reaction">
            <ModelParameter cn="CN=Root,Model=New Model,Vector=Reactions[catS + II(RR) -\> 4(RRRR) + catS],ParameterGroup=Parameters,Parameter=k1" value="9.9999999999999995e-07" type="ReactionParameter" simulationType="assignment">
              <InitialExpression>
                &lt;CN=Root,Model=New Model,Vector=Values[k4],Reference=InitialValue>
              </InitialExpression>
            </ModelParameter>
          </ModelParameterGroup>
          <ModelParameterGroup cn="CN=Root,Model=New Model,Vector=Reactions[intSR -\> PSR]" type="Reaction">
            <ModelParameter cn="CN=Root,Model=New Model,Vector=Reactions[intSR -\> PSR],ParameterGroup=Parameters,Parameter=k1" value="0.015360882193204348" type="ReactionParameter" simulationType="assignment">
              <InitialExpression>
                &lt;CN=Root,Model=New Model,Vector=Values[kPSR],Reference=InitialValue>
              </InitialExpression>
            </ModelParameter>
          </ModelParameterGroup>
          <ModelParameterGroup cn="CN=Root,Model=New Model,Vector=Reactions[intRS -\> PRS]" type="Reaction">
            <ModelParameter cn="CN=Root,Model=New Model,Vector=Reactions[intRS -\> PRS],ParameterGroup=Parameters,Parameter=k1" value="38.40513162470058" type="ReactionParameter" simulationType="assignment">
              <InitialExpression>
                &lt;CN=Root,Model=New Model,Vector=Values[kPRS],Reference=InitialValue>
              </InitialExpression>
            </ModelParameter>
          </ModelParameterGroup>
          <ModelParameterGroup cn="CN=Root,Model=New Model,Vector=Reactions[catR + II(SS) -\> 4(SSSS) + catR]" type="Reaction">
            <ModelParameter cn="CN=Root,Model=New Model,Vector=Reactions[catR + II(SS) -\> 4(SSSS) + catR],ParameterGroup=Parameters,Parameter=k1" value="2.7315079928686372e-05" type="ReactionParameter" simulationType="assignment">
              <InitialExpression>
                &lt;CN=Root,Model=New Model,Vector=Values[k3],Reference=InitialValue>
              </InitialExpression>
            </ModelParameter>
          </ModelParameterGroup>
          <ModelParameterGroup cn="CN=Root,Model=New Model,Vector=Reactions[A + B + catS \= II(SS) + catS]" type="Reaction">
            <ModelParameter cn="CN=Root,Model=New Model,Vector=Reactions[A + B + catS \= II(SS) + catS],ParameterGroup=Parameters,Parameter=k1" value="0.00075140054325072202" type="ReactionParameter" simulationType="assignment">
              <InitialExpression>
                &lt;CN=Root,Model=New Model,Vector=Values[k1],Reference=InitialValue>
              </InitialExpression>
            </ModelParameter>
            <ModelParameter cn="CN=Root,Model=New Model,Vector=Reactions[A + B + catS \= II(SS) + catS],ParameterGroup=Parameters,Parameter=k2" value="1.0921493748058617e-06" type="ReactionParameter" simulationType="assignment">
              <InitialExpression>
                &lt;CN=Root,Model=New Model,Vector=Values[k-1],Reference=InitialValue>
              </InitialExpression>
            </ModelParameter>
          </ModelParameterGroup>
        </ModelParameterGroup>
      </ModelParameterSet>
      <ModelParameterSet key="ModelParameterSet_15" name="PE: 2021-06-23T13:43:46Z Exp: Experiment_1">
        <MiriamAnnotation>
<rdf:RDF xmlns:dcterms="http://purl.org/dc/terms/" xmlns:rdf="http://www.w3.org/1999/02/22-rdf-syntax-ns#">
<rdf:Description rdf:about="#ModelParameterSet_15">
<dcterms:created>
<rdf:Description>
<dcterms:W3CDTF>2021-06-23T13:43:46Z</dcterms:W3CDTF>
</rdf:Description>
</dcterms:created>
</rdf:Description>
</rdf:RDF>
        </MiriamAnnotation>
        <ModelParameterGroup cn="String=Initial Time" type="Group">
          <ModelParameter cn="CN=Root,Model=New Model" value="0" type="Model" simulationType="time"/>
        </ModelParameterGroup>
        <ModelParameterGroup cn="String=Initial Compartment Sizes" type="Group">
          <ModelParameter cn="CN=Root,Model=New Model,Vector=Compartments[compartment]" value="1" type="Compartment" simulationType="fixed"/>
        </ModelParameterGroup>
        <ModelParameterGroup cn="String=Initial Species Values" type="Group">
          <ModelParameter cn="CN=Root,Model=New Model,Vector=Compartments[compartment],Vector=Metabolites[A]" value="6.0221408570000002e+20" type="Species" simulationType="reactions"/>
          <ModelParameter cn="CN=Root,Model=New Model,Vector=Compartments[compartment],Vector=Metabolites[B]" value="6.0221408570000002e+20" type="Species" simulationType="reactions"/>
          <ModelParameter cn="CN=Root,Model=New Model,Vector=Compartments[compartment],Vector=Metabolites[catS]" value="1.5055352142500001e+18" type="Species" simulationType="reactions"/>
          <ModelParameter cn="CN=Root,Model=New Model,Vector=Compartments[compartment],Vector=Metabolites[intS]" value="0" type="Species" simulationType="reactions"/>
          <ModelParameter cn="CN=Root,Model=New Model,Vector=Compartments[compartment],Vector=Metabolites[intR]" value="0" type="Species" simulationType="reactions"/>
          <ModelParameter cn="CN=Root,Model=New Model,Vector=Compartments[compartment],Vector=Metabolites[catR]" value="3.6132845142e+18" type="Species" simulationType="reactions"/>
          <ModelParameter cn="CN=Root,Model=New Model,Vector=Compartments[compartment],Vector=Metabolites[II(RR)]" value="0" type="Species" simulationType="reactions"/>
          <ModelParameter cn="CN=Root,Model=New Model,Vector=Compartments[compartment],Vector=Metabolites[II(SS)]" value="0" type="Species" simulationType="reactions"/>
          <ModelParameter cn="CN=Root,Model=New Model,Vector=Compartments[compartment],Vector=Metabolites[intRS]" value="0" type="Species" simulationType="reactions"/>
          <ModelParameter cn="CN=Root,Model=New Model,Vector=Compartments[compartment],Vector=Metabolites[intSR]" value="0" type="Species" simulationType="reactions"/>
          <ModelParameter cn="CN=Root,Model=New Model,Vector=Compartments[compartment],Vector=Metabolites[PRR]" value="0" type="Species" simulationType="reactions"/>
          <ModelParameter cn="CN=Root,Model=New Model,Vector=Compartments[compartment],Vector=Metabolites[PRS]" value="0" type="Species" simulationType="reactions"/>
          <ModelParameter cn="CN=Root,Model=New Model,Vector=Compartments[compartment],Vector=Metabolites[PSR]" value="0" type="Species" simulationType="reactions"/>
          <ModelParameter cn="CN=Root,Model=New Model,Vector=Compartments[compartment],Vector=Metabolites[PSS]" value="0" type="Species" simulationType="reactions"/>
        </ModelParameterGroup>
        <ModelParameterGroup cn="String=Initial Global Quantities" type="Group">
          <ModelParameter cn="CN=Root,Model=New Model,Vector=Values[k1]" value="0.00075140054325072202" type="ModelValue" simulationType="fixed"/>
          <ModelParameter cn="CN=Root,Model=New Model,Vector=Values[k2]" value="0.072631317799787043" type="ModelValue" simulationType="fixed"/>
          <ModelParameter cn="CN=Root,Model=New Model,Vector=Values[kIRS]" value="9.9999999999999995e-07" type="ModelValue" simulationType="fixed"/>
          <ModelParameter cn="CN=Root,Model=New Model,Vector=Values[kISR]" value="51033.850862066844" type="ModelValue" simulationType="fixed"/>
          <ModelParameter cn="CN=Root,Model=New Model,Vector=Values[k3]" value="2.7315079928686372e-05" type="ModelValue" simulationType="fixed"/>
          <ModelParameter cn="CN=Root,Model=New Model,Vector=Values[kPSR]" value="0.015360882193204348" type="ModelValue" simulationType="fixed"/>
          <ModelParameter cn="CN=Root,Model=New Model,Vector=Values[kPRS]" value="38.40513162470058" type="ModelValue" simulationType="fixed"/>
          <ModelParameter cn="CN=Root,Model=New Model,Vector=Values[k4]" value="9.9999999999999995e-07" type="ModelValue" simulationType="fixed"/>
          <ModelParameter cn="CN=Root,Model=New Model,Vector=Values[k-1]" value="1.0921493748058617e-06" type="ModelValue" simulationType="fixed"/>
          <ModelParameter cn="CN=Root,Model=New Model,Vector=Values[k-ISR]" value="0.0057379674291511001" type="ModelValue" simulationType="fixed"/>
          <ModelParameter cn="CN=Root,Model=New Model,Vector=Values[k-IRS]" value="1.1243453770830561e-13" type="ModelValue" simulationType="assignment"/>
          <ModelParameter cn="CN=Root,Model=New Model,Vector=Values[k-2]" value="0.00010556852671837226" type="ModelValue" simulationType="assignment"/>
          <ModelParameter cn="CN=Root,Model=New Model,Vector=Values[ee4]" value="0" type="ModelValue" simulationType="assignment"/>
        </ModelParameterGroup>
        <ModelParameterGroup cn="String=Kinetic Parameters" type="Group">
          <ModelParameterGroup cn="CN=Root,Model=New Model,Vector=Reactions[A + B + catS \= II(RR) + catS]" type="Reaction">
            <ModelParameter cn="CN=Root,Model=New Model,Vector=Reactions[A + B + catS \= II(RR) + catS],ParameterGroup=Parameters,Parameter=k1" value="0.072631317799787043" type="ReactionParameter" simulationType="assignment">
              <InitialExpression>
                &lt;CN=Root,Model=New Model,Vector=Values[k2],Reference=InitialValue>
              </InitialExpression>
            </ModelParameter>
            <ModelParameter cn="CN=Root,Model=New Model,Vector=Reactions[A + B + catS \= II(RR) + catS],ParameterGroup=Parameters,Parameter=k2" value="0.00010556852671837226" type="ReactionParameter" simulationType="assignment">
              <InitialExpression>
                &lt;CN=Root,Model=New Model,Vector=Values[k-2],Reference=InitialValue>
              </InitialExpression>
            </ModelParameter>
          </ModelParameterGroup>
          <ModelParameterGroup cn="CN=Root,Model=New Model,Vector=Reactions[A + B + catR \= II(RR) + catR]" type="Reaction">
            <ModelParameter cn="CN=Root,Model=New Model,Vector=Reactions[A + B + catR \= II(RR) + catR],ParameterGroup=Parameters,Parameter=k1" value="0.00075140054325072202" type="ReactionParameter" simulationType="assignment">
              <InitialExpression>
                &lt;CN=Root,Model=New Model,Vector=Values[k1],Reference=InitialValue>
              </InitialExpression>
            </ModelParameter>
            <ModelParameter cn="CN=Root,Model=New Model,Vector=Reactions[A + B + catR \= II(RR) + catR],ParameterGroup=Parameters,Parameter=k2" value="1.0921493748058617e-06" type="ReactionParameter" simulationType="assignment">
              <InitialExpression>
                &lt;CN=Root,Model=New Model,Vector=Values[k-1],Reference=InitialValue>
              </InitialExpression>
            </ModelParameter>
          </ModelParameterGroup>
          <ModelParameterGroup cn="CN=Root,Model=New Model,Vector=Reactions[A + B + catR \= II(SS) + catR]" type="Reaction">
            <ModelParameter cn="CN=Root,Model=New Model,Vector=Reactions[A + B + catR \= II(SS) + catR],ParameterGroup=Parameters,Parameter=k1" value="0.072631317799787043" type="ReactionParameter" simulationType="assignment">
              <InitialExpression>
                &lt;CN=Root,Model=New Model,Vector=Values[k2],Reference=InitialValue>
              </InitialExpression>
            </ModelParameter>
            <ModelParameter cn="CN=Root,Model=New Model,Vector=Reactions[A + B + catR \= II(SS) + catR],ParameterGroup=Parameters,Parameter=k2" value="0.00010556852671837226" type="ReactionParameter" simulationType="assignment">
              <InitialExpression>
                &lt;CN=Root,Model=New Model,Vector=Values[k-2],Reference=InitialValue>
              </InitialExpression>
            </ModelParameter>
          </ModelParameterGroup>
          <ModelParameterGroup cn="CN=Root,Model=New Model,Vector=Reactions[A + B + catS \= intRS + catS]" type="Reaction">
            <ModelParameter cn="CN=Root,Model=New Model,Vector=Reactions[A + B + catS \= intRS + catS],ParameterGroup=Parameters,Parameter=k1" value="9.9999999999999995e-07" type="ReactionParameter" simulationType="assignment">
              <InitialExpression>
                &lt;CN=Root,Model=New Model,Vector=Values[kIRS],Reference=InitialValue>
              </InitialExpression>
            </ModelParameter>
            <ModelParameter cn="CN=Root,Model=New Model,Vector=Reactions[A + B + catS \= intRS + catS],ParameterGroup=Parameters,Parameter=k2" value="1.1243453770830561e-13" type="ReactionParameter" simulationType="assignment">
              <InitialExpression>
                &lt;CN=Root,Model=New Model,Vector=Values[k-IRS],Reference=InitialValue>
              </InitialExpression>
            </ModelParameter>
          </ModelParameterGroup>
          <ModelParameterGroup cn="CN=Root,Model=New Model,Vector=Reactions[A + B + catS \= intSR + catS]" type="Reaction">
            <ModelParameter cn="CN=Root,Model=New Model,Vector=Reactions[A + B + catS \= intSR + catS],ParameterGroup=Parameters,Parameter=k1" value="51033.850862066844" type="ReactionParameter" simulationType="assignment">
              <InitialExpression>
                &lt;CN=Root,Model=New Model,Vector=Values[kISR],Reference=InitialValue>
              </InitialExpression>
            </ModelParameter>
            <ModelParameter cn="CN=Root,Model=New Model,Vector=Reactions[A + B + catS \= intSR + catS],ParameterGroup=Parameters,Parameter=k2" value="0.0057379674291511001" type="ReactionParameter" simulationType="assignment">
              <InitialExpression>
                &lt;CN=Root,Model=New Model,Vector=Values[k-ISR],Reference=InitialValue>
              </InitialExpression>
            </ModelParameter>
          </ModelParameterGroup>
          <ModelParameterGroup cn="CN=Root,Model=New Model,Vector=Reactions[A + B + catR \= intRS + catR]" type="Reaction">
            <ModelParameter cn="CN=Root,Model=New Model,Vector=Reactions[A + B + catR \= intRS + catR],ParameterGroup=Parameters,Parameter=k1" value="51033.850862066844" type="ReactionParameter" simulationType="assignment">
              <InitialExpression>
                &lt;CN=Root,Model=New Model,Vector=Values[kISR],Reference=InitialValue>
              </InitialExpression>
            </ModelParameter>
            <ModelParameter cn="CN=Root,Model=New Model,Vector=Reactions[A + B + catR \= intRS + catR],ParameterGroup=Parameters,Parameter=k2" value="0.0057379674291511001" type="ReactionParameter" simulationType="assignment">
              <InitialExpression>
                &lt;CN=Root,Model=New Model,Vector=Values[k-ISR],Reference=InitialValue>
              </InitialExpression>
            </ModelParameter>
          </ModelParameterGroup>
          <ModelParameterGroup cn="CN=Root,Model=New Model,Vector=Reactions[A + B + catR \= intSR + catR]" type="Reaction">
            <ModelParameter cn="CN=Root,Model=New Model,Vector=Reactions[A + B + catR \= intSR + catR],ParameterGroup=Parameters,Parameter=k1" value="9.9999999999999995e-07" type="ReactionParameter" simulationType="assignment">
              <InitialExpression>
                &lt;CN=Root,Model=New Model,Vector=Values[kIRS],Reference=InitialValue>
              </InitialExpression>
            </ModelParameter>
            <ModelParameter cn="CN=Root,Model=New Model,Vector=Reactions[A + B + catR \= intSR + catR],ParameterGroup=Parameters,Parameter=k2" value="1.1243453770830561e-13" type="ReactionParameter" simulationType="assignment">
              <InitialExpression>
                &lt;CN=Root,Model=New Model,Vector=Values[k-IRS],Reference=InitialValue>
              </InitialExpression>
            </ModelParameter>
          </ModelParameterGroup>
          <ModelParameterGroup cn="CN=Root,Model=New Model,Vector=Reactions[catS + II(RR) -\> 4(RRRR) + catS]" type="Reaction">
            <ModelParameter cn="CN=Root,Model=New Model,Vector=Reactions[catS + II(RR) -\> 4(RRRR) + catS],ParameterGroup=Parameters,Parameter=k1" value="9.9999999999999995e-07" type="ReactionParameter" simulationType="assignment">
              <InitialExpression>
                &lt;CN=Root,Model=New Model,Vector=Values[k4],Reference=InitialValue>
              </InitialExpression>
            </ModelParameter>
          </ModelParameterGroup>
          <ModelParameterGroup cn="CN=Root,Model=New Model,Vector=Reactions[intSR -\> PSR]" type="Reaction">
            <ModelParameter cn="CN=Root,Model=New Model,Vector=Reactions[intSR -\> PSR],ParameterGroup=Parameters,Parameter=k1" value="0.015360882193204348" type="ReactionParameter" simulationType="assignment">
              <InitialExpression>
                &lt;CN=Root,Model=New Model,Vector=Values[kPSR],Reference=InitialValue>
              </InitialExpression>
            </ModelParameter>
          </ModelParameterGroup>
          <ModelParameterGroup cn="CN=Root,Model=New Model,Vector=Reactions[intRS -\> PRS]" type="Reaction">
            <ModelParameter cn="CN=Root,Model=New Model,Vector=Reactions[intRS -\> PRS],ParameterGroup=Parameters,Parameter=k1" value="38.40513162470058" type="ReactionParameter" simulationType="assignment">
              <InitialExpression>
                &lt;CN=Root,Model=New Model,Vector=Values[kPRS],Reference=InitialValue>
              </InitialExpression>
            </ModelParameter>
          </ModelParameterGroup>
          <ModelParameterGroup cn="CN=Root,Model=New Model,Vector=Reactions[catR + II(SS) -\> 4(SSSS) + catR]" type="Reaction">
            <ModelParameter cn="CN=Root,Model=New Model,Vector=Reactions[catR + II(SS) -\> 4(SSSS) + catR],ParameterGroup=Parameters,Parameter=k1" value="2.7315079928686372e-05" type="ReactionParameter" simulationType="assignment">
              <InitialExpression>
                &lt;CN=Root,Model=New Model,Vector=Values[k3],Reference=InitialValue>
              </InitialExpression>
            </ModelParameter>
          </ModelParameterGroup>
          <ModelParameterGroup cn="CN=Root,Model=New Model,Vector=Reactions[A + B + catS \= II(SS) + catS]" type="Reaction">
            <ModelParameter cn="CN=Root,Model=New Model,Vector=Reactions[A + B + catS \= II(SS) + catS],ParameterGroup=Parameters,Parameter=k1" value="0.00075140054325072202" type="ReactionParameter" simulationType="assignment">
              <InitialExpression>
                &lt;CN=Root,Model=New Model,Vector=Values[k1],Reference=InitialValue>
              </InitialExpression>
            </ModelParameter>
            <ModelParameter cn="CN=Root,Model=New Model,Vector=Reactions[A + B + catS \= II(SS) + catS],ParameterGroup=Parameters,Parameter=k2" value="1.0921493748058617e-06" type="ReactionParameter" simulationType="assignment">
              <InitialExpression>
                &lt;CN=Root,Model=New Model,Vector=Values[k-1],Reference=InitialValue>
              </InitialExpression>
            </ModelParameter>
          </ModelParameterGroup>
        </ModelParameterGroup>
      </ModelParameterSet>
      <ModelParameterSet key="ModelParameterSet_16" name="PE: 2021-06-23T14:16:26Z Exp: Original">
        <MiriamAnnotation>
<rdf:RDF xmlns:dcterms="http://purl.org/dc/terms/" xmlns:rdf="http://www.w3.org/1999/02/22-rdf-syntax-ns#">
<rdf:Description rdf:about="#ModelParameterSet_16">
<dcterms:created>
<rdf:Description>
<dcterms:W3CDTF>2021-06-23T14:16:26Z</dcterms:W3CDTF>
</rdf:Description>
</dcterms:created>
</rdf:Description>
</rdf:RDF>
        </MiriamAnnotation>
        <ModelParameterGroup cn="String=Initial Time" type="Group">
          <ModelParameter cn="CN=Root,Model=New Model" value="0" type="Model" simulationType="time"/>
        </ModelParameterGroup>
        <ModelParameterGroup cn="String=Initial Compartment Sizes" type="Group">
          <ModelParameter cn="CN=Root,Model=New Model,Vector=Compartments[compartment]" value="1" type="Compartment" simulationType="fixed"/>
        </ModelParameterGroup>
        <ModelParameterGroup cn="String=Initial Species Values" type="Group">
          <ModelParameter cn="CN=Root,Model=New Model,Vector=Compartments[compartment],Vector=Metabolites[A]" value="6.0221408570000002e+20" type="Species" simulationType="reactions"/>
          <ModelParameter cn="CN=Root,Model=New Model,Vector=Compartments[compartment],Vector=Metabolites[B]" value="6.0221408570000002e+20" type="Species" simulationType="reactions"/>
          <ModelParameter cn="CN=Root,Model=New Model,Vector=Compartments[compartment],Vector=Metabolites[catS]" value="1.2044281714000001e+19" type="Species" simulationType="reactions"/>
          <ModelParameter cn="CN=Root,Model=New Model,Vector=Compartments[compartment],Vector=Metabolites[intS]" value="0" type="Species" simulationType="reactions"/>
          <ModelParameter cn="CN=Root,Model=New Model,Vector=Compartments[compartment],Vector=Metabolites[intR]" value="0" type="Species" simulationType="reactions"/>
          <ModelParameter cn="CN=Root,Model=New Model,Vector=Compartments[compartment],Vector=Metabolites[catR]" value="0" type="Species" simulationType="reactions"/>
          <ModelParameter cn="CN=Root,Model=New Model,Vector=Compartments[compartment],Vector=Metabolites[II(RR)]" value="0" type="Species" simulationType="reactions"/>
          <ModelParameter cn="CN=Root,Model=New Model,Vector=Compartments[compartment],Vector=Metabolites[II(SS)]" value="0" type="Species" simulationType="reactions"/>
          <ModelParameter cn="CN=Root,Model=New Model,Vector=Compartments[compartment],Vector=Metabolites[intRS]" value="0" type="Species" simulationType="reactions"/>
          <ModelParameter cn="CN=Root,Model=New Model,Vector=Compartments[compartment],Vector=Metabolites[intSR]" value="0" type="Species" simulationType="reactions"/>
          <ModelParameter cn="CN=Root,Model=New Model,Vector=Compartments[compartment],Vector=Metabolites[PRR]" value="0" type="Species" simulationType="reactions"/>
          <ModelParameter cn="CN=Root,Model=New Model,Vector=Compartments[compartment],Vector=Metabolites[PRS]" value="0" type="Species" simulationType="reactions"/>
          <ModelParameter cn="CN=Root,Model=New Model,Vector=Compartments[compartment],Vector=Metabolites[PSR]" value="0" type="Species" simulationType="reactions"/>
          <ModelParameter cn="CN=Root,Model=New Model,Vector=Compartments[compartment],Vector=Metabolites[PSS]" value="0" type="Species" simulationType="reactions"/>
        </ModelParameterGroup>
        <ModelParameterGroup cn="String=Initial Global Quantities" type="Group">
          <ModelParameter cn="CN=Root,Model=New Model,Vector=Values[k1]" value="0.00075140054325072202" type="ModelValue" simulationType="fixed"/>
          <ModelParameter cn="CN=Root,Model=New Model,Vector=Values[k2]" value="0.072631317799787043" type="ModelValue" simulationType="fixed"/>
          <ModelParameter cn="CN=Root,Model=New Model,Vector=Values[kIRS]" value="9.9999999999999995e-07" type="ModelValue" simulationType="fixed"/>
          <ModelParameter cn="CN=Root,Model=New Model,Vector=Values[kISR]" value="51033.850862066844" type="ModelValue" simulationType="fixed"/>
          <ModelParameter cn="CN=Root,Model=New Model,Vector=Values[k3]" value="2.7315079928686372e-05" type="ModelValue" simulationType="fixed"/>
          <ModelParameter cn="CN=Root,Model=New Model,Vector=Values[kPSR]" value="0.015360882193204348" type="ModelValue" simulationType="fixed"/>
          <ModelParameter cn="CN=Root,Model=New Model,Vector=Values[kPRS]" value="38.40513162470058" type="ModelValue" simulationType="fixed"/>
          <ModelParameter cn="CN=Root,Model=New Model,Vector=Values[k4]" value="9.9999999999999995e-07" type="ModelValue" simulationType="fixed"/>
          <ModelParameter cn="CN=Root,Model=New Model,Vector=Values[k-1]" value="1.0921493748058617e-06" type="ModelValue" simulationType="fixed"/>
          <ModelParameter cn="CN=Root,Model=New Model,Vector=Values[k-ISR]" value="0.0057379674291511001" type="ModelValue" simulationType="fixed"/>
          <ModelParameter cn="CN=Root,Model=New Model,Vector=Values[k-IRS]" value="1.1243453770830561e-13" type="ModelValue" simulationType="assignment"/>
          <ModelParameter cn="CN=Root,Model=New Model,Vector=Values[k-2]" value="0.00010556852671837226" type="ModelValue" simulationType="assignment"/>
          <ModelParameter cn="CN=Root,Model=New Model,Vector=Values[ee4]" value="0" type="ModelValue" simulationType="assignment"/>
          <ModelParameter cn="CN=Root,Model=New Model,Vector=Values[\[intRS\] + \[intSR\]]" value="0" type="ModelValue" simulationType="assignment"/>
        </ModelParameterGroup>
        <ModelParameterGroup cn="String=Kinetic Parameters" type="Group">
          <ModelParameterGroup cn="CN=Root,Model=New Model,Vector=Reactions[A + B + catS \= II(RR) + catS]" type="Reaction">
            <ModelParameter cn="CN=Root,Model=New Model,Vector=Reactions[A + B + catS \= II(RR) + catS],ParameterGroup=Parameters,Parameter=k1" value="0.072631317799787043" type="ReactionParameter" simulationType="assignment">
              <InitialExpression>
                &lt;CN=Root,Model=New Model,Vector=Values[k2],Reference=InitialValue>
              </InitialExpression>
            </ModelParameter>
            <ModelParameter cn="CN=Root,Model=New Model,Vector=Reactions[A + B + catS \= II(RR) + catS],ParameterGroup=Parameters,Parameter=k2" value="0.00010556852671837226" type="ReactionParameter" simulationType="assignment">
              <InitialExpression>
                &lt;CN=Root,Model=New Model,Vector=Values[k-2],Reference=InitialValue>
              </InitialExpression>
            </ModelParameter>
          </ModelParameterGroup>
          <ModelParameterGroup cn="CN=Root,Model=New Model,Vector=Reactions[A + B + catR \= II(RR) + catR]" type="Reaction">
            <ModelParameter cn="CN=Root,Model=New Model,Vector=Reactions[A + B + catR \= II(RR) + catR],ParameterGroup=Parameters,Parameter=k1" value="0.00075140054325072202" type="ReactionParameter" simulationType="assignment">
              <InitialExpression>
                &lt;CN=Root,Model=New Model,Vector=Values[k1],Reference=InitialValue>
              </InitialExpression>
            </ModelParameter>
            <ModelParameter cn="CN=Root,Model=New Model,Vector=Reactions[A + B + catR \= II(RR) + catR],ParameterGroup=Parameters,Parameter=k2" value="1.0921493748058617e-06" type="ReactionParameter" simulationType="assignment">
              <InitialExpression>
                &lt;CN=Root,Model=New Model,Vector=Values[k-1],Reference=InitialValue>
              </InitialExpression>
            </ModelParameter>
          </ModelParameterGroup>
          <ModelParameterGroup cn="CN=Root,Model=New Model,Vector=Reactions[A + B + catR \= II(SS) + catR]" type="Reaction">
            <ModelParameter cn="CN=Root,Model=New Model,Vector=Reactions[A + B + catR \= II(SS) + catR],ParameterGroup=Parameters,Parameter=k1" value="0.072631317799787043" type="ReactionParameter" simulationType="assignment">
              <InitialExpression>
                &lt;CN=Root,Model=New Model,Vector=Values[k2],Reference=InitialValue>
              </InitialExpression>
            </ModelParameter>
            <ModelParameter cn="CN=Root,Model=New Model,Vector=Reactions[A + B + catR \= II(SS) + catR],ParameterGroup=Parameters,Parameter=k2" value="0.00010556852671837226" type="ReactionParameter" simulationType="assignment">
              <InitialExpression>
                &lt;CN=Root,Model=New Model,Vector=Values[k-2],Reference=InitialValue>
              </InitialExpression>
            </ModelParameter>
          </ModelParameterGroup>
          <ModelParameterGroup cn="CN=Root,Model=New Model,Vector=Reactions[A + B + catS \= intRS + catS]" type="Reaction">
            <ModelParameter cn="CN=Root,Model=New Model,Vector=Reactions[A + B + catS \= intRS + catS],ParameterGroup=Parameters,Parameter=k1" value="9.9999999999999995e-07" type="ReactionParameter" simulationType="assignment">
              <InitialExpression>
                &lt;CN=Root,Model=New Model,Vector=Values[kIRS],Reference=InitialValue>
              </InitialExpression>
            </ModelParameter>
            <ModelParameter cn="CN=Root,Model=New Model,Vector=Reactions[A + B + catS \= intRS + catS],ParameterGroup=Parameters,Parameter=k2" value="1.1243453770830561e-13" type="ReactionParameter" simulationType="assignment">
              <InitialExpression>
                &lt;CN=Root,Model=New Model,Vector=Values[k-IRS],Reference=InitialValue>
              </InitialExpression>
            </ModelParameter>
          </ModelParameterGroup>
          <ModelParameterGroup cn="CN=Root,Model=New Model,Vector=Reactions[A + B + catS \= intSR + catS]" type="Reaction">
            <ModelParameter cn="CN=Root,Model=New Model,Vector=Reactions[A + B + catS \= intSR + catS],ParameterGroup=Parameters,Parameter=k1" value="51033.850862066844" type="ReactionParameter" simulationType="assignment">
              <InitialExpression>
                &lt;CN=Root,Model=New Model,Vector=Values[kISR],Reference=InitialValue>
              </InitialExpression>
            </ModelParameter>
            <ModelParameter cn="CN=Root,Model=New Model,Vector=Reactions[A + B + catS \= intSR + catS],ParameterGroup=Parameters,Parameter=k2" value="0.0057379674291511001" type="ReactionParameter" simulationType="assignment">
              <InitialExpression>
                &lt;CN=Root,Model=New Model,Vector=Values[k-ISR],Reference=InitialValue>
              </InitialExpression>
            </ModelParameter>
          </ModelParameterGroup>
          <ModelParameterGroup cn="CN=Root,Model=New Model,Vector=Reactions[A + B + catR \= intRS + catR]" type="Reaction">
            <ModelParameter cn="CN=Root,Model=New Model,Vector=Reactions[A + B + catR \= intRS + catR],ParameterGroup=Parameters,Parameter=k1" value="51033.850862066844" type="ReactionParameter" simulationType="assignment">
              <InitialExpression>
                &lt;CN=Root,Model=New Model,Vector=Values[kISR],Reference=InitialValue>
              </InitialExpression>
            </ModelParameter>
            <ModelParameter cn="CN=Root,Model=New Model,Vector=Reactions[A + B + catR \= intRS + catR],ParameterGroup=Parameters,Parameter=k2" value="0.0057379674291511001" type="ReactionParameter" simulationType="assignment">
              <InitialExpression>
                &lt;CN=Root,Model=New Model,Vector=Values[k-ISR],Reference=InitialValue>
              </InitialExpression>
            </ModelParameter>
          </ModelParameterGroup>
          <ModelParameterGroup cn="CN=Root,Model=New Model,Vector=Reactions[A + B + catR \= intSR + catR]" type="Reaction">
            <ModelParameter cn="CN=Root,Model=New Model,Vector=Reactions[A + B + catR \= intSR + catR],ParameterGroup=Parameters,Parameter=k1" value="9.9999999999999995e-07" type="ReactionParameter" simulationType="assignment">
              <InitialExpression>
                &lt;CN=Root,Model=New Model,Vector=Values[kIRS],Reference=InitialValue>
              </InitialExpression>
            </ModelParameter>
            <ModelParameter cn="CN=Root,Model=New Model,Vector=Reactions[A + B + catR \= intSR + catR],ParameterGroup=Parameters,Parameter=k2" value="1.1243453770830561e-13" type="ReactionParameter" simulationType="assignment">
              <InitialExpression>
                &lt;CN=Root,Model=New Model,Vector=Values[k-IRS],Reference=InitialValue>
              </InitialExpression>
            </ModelParameter>
          </ModelParameterGroup>
          <ModelParameterGroup cn="CN=Root,Model=New Model,Vector=Reactions[catS + II(RR) -\> 4(RRRR) + catS]" type="Reaction">
            <ModelParameter cn="CN=Root,Model=New Model,Vector=Reactions[catS + II(RR) -\> 4(RRRR) + catS],ParameterGroup=Parameters,Parameter=k1" value="9.9999999999999995e-07" type="ReactionParameter" simulationType="assignment">
              <InitialExpression>
                &lt;CN=Root,Model=New Model,Vector=Values[k4],Reference=InitialValue>
              </InitialExpression>
            </ModelParameter>
          </ModelParameterGroup>
          <ModelParameterGroup cn="CN=Root,Model=New Model,Vector=Reactions[intSR -\> PSR]" type="Reaction">
            <ModelParameter cn="CN=Root,Model=New Model,Vector=Reactions[intSR -\> PSR],ParameterGroup=Parameters,Parameter=k1" value="0.015360882193204348" type="ReactionParameter" simulationType="assignment">
              <InitialExpression>
                &lt;CN=Root,Model=New Model,Vector=Values[kPSR],Reference=InitialValue>
              </InitialExpression>
            </ModelParameter>
          </ModelParameterGroup>
          <ModelParameterGroup cn="CN=Root,Model=New Model,Vector=Reactions[intRS -\> PRS]" type="Reaction">
            <ModelParameter cn="CN=Root,Model=New Model,Vector=Reactions[intRS -\> PRS],ParameterGroup=Parameters,Parameter=k1" value="38.40513162470058" type="ReactionParameter" simulationType="assignment">
              <InitialExpression>
                &lt;CN=Root,Model=New Model,Vector=Values[kPRS],Reference=InitialValue>
              </InitialExpression>
            </ModelParameter>
          </ModelParameterGroup>
          <ModelParameterGroup cn="CN=Root,Model=New Model,Vector=Reactions[catR + II(SS) -\> 4(SSSS) + catR]" type="Reaction">
            <ModelParameter cn="CN=Root,Model=New Model,Vector=Reactions[catR + II(SS) -\> 4(SSSS) + catR],ParameterGroup=Parameters,Parameter=k1" value="2.7315079928686372e-05" type="ReactionParameter" simulationType="assignment">
              <InitialExpression>
                &lt;CN=Root,Model=New Model,Vector=Values[k3],Reference=InitialValue>
              </InitialExpression>
            </ModelParameter>
          </ModelParameterGroup>
          <ModelParameterGroup cn="CN=Root,Model=New Model,Vector=Reactions[A + B + catS \= II(SS) + catS]" type="Reaction">
            <ModelParameter cn="CN=Root,Model=New Model,Vector=Reactions[A + B + catS \= II(SS) + catS],ParameterGroup=Parameters,Parameter=k1" value="0.00075140054325072202" type="ReactionParameter" simulationType="assignment">
              <InitialExpression>
                &lt;CN=Root,Model=New Model,Vector=Values[k1],Reference=InitialValue>
              </InitialExpression>
            </ModelParameter>
            <ModelParameter cn="CN=Root,Model=New Model,Vector=Reactions[A + B + catS \= II(SS) + catS],ParameterGroup=Parameters,Parameter=k2" value="1.0921493748058617e-06" type="ReactionParameter" simulationType="assignment">
              <InitialExpression>
                &lt;CN=Root,Model=New Model,Vector=Values[k-1],Reference=InitialValue>
              </InitialExpression>
            </ModelParameter>
          </ModelParameterGroup>
        </ModelParameterGroup>
      </ModelParameterSet>
      <ModelParameterSet key="ModelParameterSet_17" name="PE: 2021-06-23T14:16:26Z Exp: Experiment">
        <MiriamAnnotation>
<rdf:RDF xmlns:dcterms="http://purl.org/dc/terms/" xmlns:rdf="http://www.w3.org/1999/02/22-rdf-syntax-ns#">
<rdf:Description rdf:about="#ModelParameterSet_17">
<dcterms:created>
<rdf:Description>
<dcterms:W3CDTF>2021-06-23T14:16:26Z</dcterms:W3CDTF>
</rdf:Description>
</dcterms:created>
</rdf:Description>
</rdf:RDF>
        </MiriamAnnotation>
        <ModelParameterGroup cn="String=Initial Time" type="Group">
          <ModelParameter cn="CN=Root,Model=New Model" value="0" type="Model" simulationType="time"/>
        </ModelParameterGroup>
        <ModelParameterGroup cn="String=Initial Compartment Sizes" type="Group">
          <ModelParameter cn="CN=Root,Model=New Model,Vector=Compartments[compartment]" value="1" type="Compartment" simulationType="fixed"/>
        </ModelParameterGroup>
        <ModelParameterGroup cn="String=Initial Species Values" type="Group">
          <ModelParameter cn="CN=Root,Model=New Model,Vector=Compartments[compartment],Vector=Metabolites[A]" value="6.0221408570000002e+20" type="Species" simulationType="reactions"/>
          <ModelParameter cn="CN=Root,Model=New Model,Vector=Compartments[compartment],Vector=Metabolites[B]" value="6.0221408570000002e+20" type="Species" simulationType="reactions"/>
          <ModelParameter cn="CN=Root,Model=New Model,Vector=Compartments[compartment],Vector=Metabolites[catS]" value="6.0221408570000005e+18" type="Species" simulationType="reactions"/>
          <ModelParameter cn="CN=Root,Model=New Model,Vector=Compartments[compartment],Vector=Metabolites[intS]" value="0" type="Species" simulationType="reactions"/>
          <ModelParameter cn="CN=Root,Model=New Model,Vector=Compartments[compartment],Vector=Metabolites[intR]" value="0" type="Species" simulationType="reactions"/>
          <ModelParameter cn="CN=Root,Model=New Model,Vector=Compartments[compartment],Vector=Metabolites[catR]" value="6.0221408570000005e+18" type="Species" simulationType="reactions"/>
          <ModelParameter cn="CN=Root,Model=New Model,Vector=Compartments[compartment],Vector=Metabolites[II(RR)]" value="0" type="Species" simulationType="reactions"/>
          <ModelParameter cn="CN=Root,Model=New Model,Vector=Compartments[compartment],Vector=Metabolites[II(SS)]" value="0" type="Species" simulationType="reactions"/>
          <ModelParameter cn="CN=Root,Model=New Model,Vector=Compartments[compartment],Vector=Metabolites[intRS]" value="0" type="Species" simulationType="reactions"/>
          <ModelParameter cn="CN=Root,Model=New Model,Vector=Compartments[compartment],Vector=Metabolites[intSR]" value="0" type="Species" simulationType="reactions"/>
          <ModelParameter cn="CN=Root,Model=New Model,Vector=Compartments[compartment],Vector=Metabolites[PRR]" value="0" type="Species" simulationType="reactions"/>
          <ModelParameter cn="CN=Root,Model=New Model,Vector=Compartments[compartment],Vector=Metabolites[PRS]" value="0" type="Species" simulationType="reactions"/>
          <ModelParameter cn="CN=Root,Model=New Model,Vector=Compartments[compartment],Vector=Metabolites[PSR]" value="0" type="Species" simulationType="reactions"/>
          <ModelParameter cn="CN=Root,Model=New Model,Vector=Compartments[compartment],Vector=Metabolites[PSS]" value="0" type="Species" simulationType="reactions"/>
        </ModelParameterGroup>
        <ModelParameterGroup cn="String=Initial Global Quantities" type="Group">
          <ModelParameter cn="CN=Root,Model=New Model,Vector=Values[k1]" value="44052.193544436144" type="ModelValue" simulationType="fixed"/>
          <ModelParameter cn="CN=Root,Model=New Model,Vector=Values[k2]" value="4109.6348684009154" type="ModelValue" simulationType="fixed"/>
          <ModelParameter cn="CN=Root,Model=New Model,Vector=Values[kIRS]" value="1.3249075988367721e-05" type="ModelValue" simulationType="fixed"/>
          <ModelParameter cn="CN=Root,Model=New Model,Vector=Values[kISR]" value="119747.31098670905" type="ModelValue" simulationType="fixed"/>
          <ModelParameter cn="CN=Root,Model=New Model,Vector=Values[k3]" value="512283.61238535075" type="ModelValue" simulationType="fixed"/>
          <ModelParameter cn="CN=Root,Model=New Model,Vector=Values[kPSR]" value="0.011391797169967171" type="ModelValue" simulationType="fixed"/>
          <ModelParameter cn="CN=Root,Model=New Model,Vector=Values[kPRS]" value="0.00030570601033107957" type="ModelValue" simulationType="fixed"/>
          <ModelParameter cn="CN=Root,Model=New Model,Vector=Values[k4]" value="2.6938830986802054" type="ModelValue" simulationType="fixed"/>
          <ModelParameter cn="CN=Root,Model=New Model,Vector=Values[k-1]" value="23.585103055343012" type="ModelValue" simulationType="fixed"/>
          <ModelParameter cn="CN=Root,Model=New Model,Vector=Values[k-ISR]" value="9.9999999999999995e-07" type="ModelValue" simulationType="fixed"/>
          <ModelParameter cn="CN=Root,Model=New Model,Vector=Values[k-IRS]" value="1.1064194994606816e-16" type="ModelValue" simulationType="assignment"/>
          <ModelParameter cn="CN=Root,Model=New Model,Vector=Values[k-2]" value="2.2002573332312192" type="ModelValue" simulationType="assignment"/>
          <ModelParameter cn="CN=Root,Model=New Model,Vector=Values[ee4]" value="0" type="ModelValue" simulationType="assignment"/>
          <ModelParameter cn="CN=Root,Model=New Model,Vector=Values[\[intRS\] + \[intSR\]]" value="0" type="ModelValue" simulationType="assignment"/>
        </ModelParameterGroup>
        <ModelParameterGroup cn="String=Kinetic Parameters" type="Group">
          <ModelParameterGroup cn="CN=Root,Model=New Model,Vector=Reactions[A + B + catS \= II(RR) + catS]" type="Reaction">
            <ModelParameter cn="CN=Root,Model=New Model,Vector=Reactions[A + B + catS \= II(RR) + catS],ParameterGroup=Parameters,Parameter=k1" value="4109.6348684009154" type="ReactionParameter" simulationType="assignment">
              <InitialExpression>
                &lt;CN=Root,Model=New Model,Vector=Values[k2],Reference=InitialValue>
              </InitialExpression>
            </ModelParameter>
            <ModelParameter cn="CN=Root,Model=New Model,Vector=Reactions[A + B + catS \= II(RR) + catS],ParameterGroup=Parameters,Parameter=k2" value="2.2002573332312192" type="ReactionParameter" simulationType="assignment">
              <InitialExpression>
                &lt;CN=Root,Model=New Model,Vector=Values[k-2],Reference=InitialValue>
              </InitialExpression>
            </ModelParameter>
          </ModelParameterGroup>
          <ModelParameterGroup cn="CN=Root,Model=New Model,Vector=Reactions[A + B + catR \= II(RR) + catR]" type="Reaction">
            <ModelParameter cn="CN=Root,Model=New Model,Vector=Reactions[A + B + catR \= II(RR) + catR],ParameterGroup=Parameters,Parameter=k1" value="44052.193544436144" type="ReactionParameter" simulationType="assignment">
              <InitialExpression>
                &lt;CN=Root,Model=New Model,Vector=Values[k1],Reference=InitialValue>
              </InitialExpression>
            </ModelParameter>
            <ModelParameter cn="CN=Root,Model=New Model,Vector=Reactions[A + B + catR \= II(RR) + catR],ParameterGroup=Parameters,Parameter=k2" value="23.585103055343012" type="ReactionParameter" simulationType="assignment">
              <InitialExpression>
                &lt;CN=Root,Model=New Model,Vector=Values[k-1],Reference=InitialValue>
              </InitialExpression>
            </ModelParameter>
          </ModelParameterGroup>
          <ModelParameterGroup cn="CN=Root,Model=New Model,Vector=Reactions[A + B + catR \= II(SS) + catR]" type="Reaction">
            <ModelParameter cn="CN=Root,Model=New Model,Vector=Reactions[A + B + catR \= II(SS) + catR],ParameterGroup=Parameters,Parameter=k1" value="4109.6348684009154" type="ReactionParameter" simulationType="assignment">
              <InitialExpression>
                &lt;CN=Root,Model=New Model,Vector=Values[k2],Reference=InitialValue>
              </InitialExpression>
            </ModelParameter>
            <ModelParameter cn="CN=Root,Model=New Model,Vector=Reactions[A + B + catR \= II(SS) + catR],ParameterGroup=Parameters,Parameter=k2" value="2.2002573332312192" type="ReactionParameter" simulationType="assignment">
              <InitialExpression>
                &lt;CN=Root,Model=New Model,Vector=Values[k-2],Reference=InitialValue>
              </InitialExpression>
            </ModelParameter>
          </ModelParameterGroup>
          <ModelParameterGroup cn="CN=Root,Model=New Model,Vector=Reactions[A + B + catS \= intRS + catS]" type="Reaction">
            <ModelParameter cn="CN=Root,Model=New Model,Vector=Reactions[A + B + catS \= intRS + catS],ParameterGroup=Parameters,Parameter=k1" value="1.3249075988367721e-05" type="ReactionParameter" simulationType="assignment">
              <InitialExpression>
                &lt;CN=Root,Model=New Model,Vector=Values[kIRS],Reference=InitialValue>
              </InitialExpression>
            </ModelParameter>
            <ModelParameter cn="CN=Root,Model=New Model,Vector=Reactions[A + B + catS \= intRS + catS],ParameterGroup=Parameters,Parameter=k2" value="1.1064194994606816e-16" type="ReactionParameter" simulationType="assignment">
              <InitialExpression>
                &lt;CN=Root,Model=New Model,Vector=Values[k-IRS],Reference=InitialValue>
              </InitialExpression>
            </ModelParameter>
          </ModelParameterGroup>
          <ModelParameterGroup cn="CN=Root,Model=New Model,Vector=Reactions[A + B + catS \= intSR + catS]" type="Reaction">
            <ModelParameter cn="CN=Root,Model=New Model,Vector=Reactions[A + B + catS \= intSR + catS],ParameterGroup=Parameters,Parameter=k1" value="119747.31098670905" type="ReactionParameter" simulationType="assignment">
              <InitialExpression>
                &lt;CN=Root,Model=New Model,Vector=Values[kISR],Reference=InitialValue>
              </InitialExpression>
            </ModelParameter>
            <ModelParameter cn="CN=Root,Model=New Model,Vector=Reactions[A + B + catS \= intSR + catS],ParameterGroup=Parameters,Parameter=k2" value="9.9999999999999995e-07" type="ReactionParameter" simulationType="assignment">
              <InitialExpression>
                &lt;CN=Root,Model=New Model,Vector=Values[k-ISR],Reference=InitialValue>
              </InitialExpression>
            </ModelParameter>
          </ModelParameterGroup>
          <ModelParameterGroup cn="CN=Root,Model=New Model,Vector=Reactions[A + B + catR \= intRS + catR]" type="Reaction">
            <ModelParameter cn="CN=Root,Model=New Model,Vector=Reactions[A + B + catR \= intRS + catR],ParameterGroup=Parameters,Parameter=k1" value="119747.31098670905" type="ReactionParameter" simulationType="assignment">
              <InitialExpression>
                &lt;CN=Root,Model=New Model,Vector=Values[kISR],Reference=InitialValue>
              </InitialExpression>
            </ModelParameter>
            <ModelParameter cn="CN=Root,Model=New Model,Vector=Reactions[A + B + catR \= intRS + catR],ParameterGroup=Parameters,Parameter=k2" value="9.9999999999999995e-07" type="ReactionParameter" simulationType="assignment">
              <InitialExpression>
                &lt;CN=Root,Model=New Model,Vector=Values[k-ISR],Reference=InitialValue>
              </InitialExpression>
            </ModelParameter>
          </ModelParameterGroup>
          <ModelParameterGroup cn="CN=Root,Model=New Model,Vector=Reactions[A + B + catR \= intSR + catR]" type="Reaction">
            <ModelParameter cn="CN=Root,Model=New Model,Vector=Reactions[A + B + catR \= intSR + catR],ParameterGroup=Parameters,Parameter=k1" value="1.3249075988367721e-05" type="ReactionParameter" simulationType="assignment">
              <InitialExpression>
                &lt;CN=Root,Model=New Model,Vector=Values[kIRS],Reference=InitialValue>
              </InitialExpression>
            </ModelParameter>
            <ModelParameter cn="CN=Root,Model=New Model,Vector=Reactions[A + B + catR \= intSR + catR],ParameterGroup=Parameters,Parameter=k2" value="1.1064194994606816e-16" type="ReactionParameter" simulationType="assignment">
              <InitialExpression>
                &lt;CN=Root,Model=New Model,Vector=Values[k-IRS],Reference=InitialValue>
              </InitialExpression>
            </ModelParameter>
          </ModelParameterGroup>
          <ModelParameterGroup cn="CN=Root,Model=New Model,Vector=Reactions[catS + II(RR) -\> 4(RRRR) + catS]" type="Reaction">
            <ModelParameter cn="CN=Root,Model=New Model,Vector=Reactions[catS + II(RR) -\> 4(RRRR) + catS],ParameterGroup=Parameters,Parameter=k1" value="2.6938830986802054" type="ReactionParameter" simulationType="assignment">
              <InitialExpression>
                &lt;CN=Root,Model=New Model,Vector=Values[k4],Reference=InitialValue>
              </InitialExpression>
            </ModelParameter>
          </ModelParameterGroup>
          <ModelParameterGroup cn="CN=Root,Model=New Model,Vector=Reactions[intSR -\> PSR]" type="Reaction">
            <ModelParameter cn="CN=Root,Model=New Model,Vector=Reactions[intSR -\> PSR],ParameterGroup=Parameters,Parameter=k1" value="0.011391797169967171" type="ReactionParameter" simulationType="assignment">
              <InitialExpression>
                &lt;CN=Root,Model=New Model,Vector=Values[kPSR],Reference=InitialValue>
              </InitialExpression>
            </ModelParameter>
          </ModelParameterGroup>
          <ModelParameterGroup cn="CN=Root,Model=New Model,Vector=Reactions[intRS -\> PRS]" type="Reaction">
            <ModelParameter cn="CN=Root,Model=New Model,Vector=Reactions[intRS -\> PRS],ParameterGroup=Parameters,Parameter=k1" value="0.00030570601033107957" type="ReactionParameter" simulationType="assignment">
              <InitialExpression>
                &lt;CN=Root,Model=New Model,Vector=Values[kPRS],Reference=InitialValue>
              </InitialExpression>
            </ModelParameter>
          </ModelParameterGroup>
          <ModelParameterGroup cn="CN=Root,Model=New Model,Vector=Reactions[catR + II(SS) -\> 4(SSSS) + catR]" type="Reaction">
            <ModelParameter cn="CN=Root,Model=New Model,Vector=Reactions[catR + II(SS) -\> 4(SSSS) + catR],ParameterGroup=Parameters,Parameter=k1" value="512283.61238535075" type="ReactionParameter" simulationType="assignment">
              <InitialExpression>
                &lt;CN=Root,Model=New Model,Vector=Values[k3],Reference=InitialValue>
              </InitialExpression>
            </ModelParameter>
          </ModelParameterGroup>
          <ModelParameterGroup cn="CN=Root,Model=New Model,Vector=Reactions[A + B + catS \= II(SS) + catS]" type="Reaction">
            <ModelParameter cn="CN=Root,Model=New Model,Vector=Reactions[A + B + catS \= II(SS) + catS],ParameterGroup=Parameters,Parameter=k1" value="44052.193544436144" type="ReactionParameter" simulationType="assignment">
              <InitialExpression>
                &lt;CN=Root,Model=New Model,Vector=Values[k1],Reference=InitialValue>
              </InitialExpression>
            </ModelParameter>
            <ModelParameter cn="CN=Root,Model=New Model,Vector=Reactions[A + B + catS \= II(SS) + catS],ParameterGroup=Parameters,Parameter=k2" value="23.585103055343012" type="ReactionParameter" simulationType="assignment">
              <InitialExpression>
                &lt;CN=Root,Model=New Model,Vector=Values[k-1],Reference=InitialValue>
              </InitialExpression>
            </ModelParameter>
          </ModelParameterGroup>
        </ModelParameterGroup>
      </ModelParameterSet>
      <ModelParameterSet key="ModelParameterSet_18" name="PE: 2021-06-23T14:16:26Z Exp: Experiment_5">
        <MiriamAnnotation>
<rdf:RDF xmlns:dcterms="http://purl.org/dc/terms/" xmlns:rdf="http://www.w3.org/1999/02/22-rdf-syntax-ns#">
<rdf:Description rdf:about="#ModelParameterSet_18">
<dcterms:created>
<rdf:Description>
<dcterms:W3CDTF>2021-06-23T14:16:26Z</dcterms:W3CDTF>
</rdf:Description>
</dcterms:created>
</rdf:Description>
</rdf:RDF>
        </MiriamAnnotation>
        <ModelParameterGroup cn="String=Initial Time" type="Group">
          <ModelParameter cn="CN=Root,Model=New Model" value="0" type="Model" simulationType="time"/>
        </ModelParameterGroup>
        <ModelParameterGroup cn="String=Initial Compartment Sizes" type="Group">
          <ModelParameter cn="CN=Root,Model=New Model,Vector=Compartments[compartment]" value="1" type="Compartment" simulationType="fixed"/>
        </ModelParameterGroup>
        <ModelParameterGroup cn="String=Initial Species Values" type="Group">
          <ModelParameter cn="CN=Root,Model=New Model,Vector=Compartments[compartment],Vector=Metabolites[A]" value="6.0221408570000002e+20" type="Species" simulationType="reactions"/>
          <ModelParameter cn="CN=Root,Model=New Model,Vector=Compartments[compartment],Vector=Metabolites[B]" value="6.0221408570000002e+20" type="Species" simulationType="reactions"/>
          <ModelParameter cn="CN=Root,Model=New Model,Vector=Compartments[compartment],Vector=Metabolites[catS]" value="1.2044281714e+18" type="Species" simulationType="reactions"/>
          <ModelParameter cn="CN=Root,Model=New Model,Vector=Compartments[compartment],Vector=Metabolites[intS]" value="0" type="Species" simulationType="reactions"/>
          <ModelParameter cn="CN=Root,Model=New Model,Vector=Compartments[compartment],Vector=Metabolites[intR]" value="0" type="Species" simulationType="reactions"/>
          <ModelParameter cn="CN=Root,Model=New Model,Vector=Compartments[compartment],Vector=Metabolites[catR]" value="0" type="Species" simulationType="reactions"/>
          <ModelParameter cn="CN=Root,Model=New Model,Vector=Compartments[compartment],Vector=Metabolites[II(RR)]" value="0" type="Species" simulationType="reactions"/>
          <ModelParameter cn="CN=Root,Model=New Model,Vector=Compartments[compartment],Vector=Metabolites[II(SS)]" value="0" type="Species" simulationType="reactions"/>
          <ModelParameter cn="CN=Root,Model=New Model,Vector=Compartments[compartment],Vector=Metabolites[intRS]" value="0" type="Species" simulationType="reactions"/>
          <ModelParameter cn="CN=Root,Model=New Model,Vector=Compartments[compartment],Vector=Metabolites[intSR]" value="0" type="Species" simulationType="reactions"/>
          <ModelParameter cn="CN=Root,Model=New Model,Vector=Compartments[compartment],Vector=Metabolites[PRR]" value="0" type="Species" simulationType="reactions"/>
          <ModelParameter cn="CN=Root,Model=New Model,Vector=Compartments[compartment],Vector=Metabolites[PRS]" value="0" type="Species" simulationType="reactions"/>
          <ModelParameter cn="CN=Root,Model=New Model,Vector=Compartments[compartment],Vector=Metabolites[PSR]" value="0" type="Species" simulationType="reactions"/>
          <ModelParameter cn="CN=Root,Model=New Model,Vector=Compartments[compartment],Vector=Metabolites[PSS]" value="0" type="Species" simulationType="reactions"/>
        </ModelParameterGroup>
        <ModelParameterGroup cn="String=Initial Global Quantities" type="Group">
          <ModelParameter cn="CN=Root,Model=New Model,Vector=Values[k1]" value="44052.193544436144" type="ModelValue" simulationType="fixed"/>
          <ModelParameter cn="CN=Root,Model=New Model,Vector=Values[k2]" value="4109.6348684009154" type="ModelValue" simulationType="fixed"/>
          <ModelParameter cn="CN=Root,Model=New Model,Vector=Values[kIRS]" value="1.3249075988367721e-05" type="ModelValue" simulationType="fixed"/>
          <ModelParameter cn="CN=Root,Model=New Model,Vector=Values[kISR]" value="119747.31098670905" type="ModelValue" simulationType="fixed"/>
          <ModelParameter cn="CN=Root,Model=New Model,Vector=Values[k3]" value="512283.61238535075" type="ModelValue" simulationType="fixed"/>
          <ModelParameter cn="CN=Root,Model=New Model,Vector=Values[kPSR]" value="0.011391797169967171" type="ModelValue" simulationType="fixed"/>
          <ModelParameter cn="CN=Root,Model=New Model,Vector=Values[kPRS]" value="0.00030570601033107957" type="ModelValue" simulationType="fixed"/>
          <ModelParameter cn="CN=Root,Model=New Model,Vector=Values[k4]" value="2.6938830986802054" type="ModelValue" simulationType="fixed"/>
          <ModelParameter cn="CN=Root,Model=New Model,Vector=Values[k-1]" value="23.585103055343012" type="ModelValue" simulationType="fixed"/>
          <ModelParameter cn="CN=Root,Model=New Model,Vector=Values[k-ISR]" value="9.9999999999999995e-07" type="ModelValue" simulationType="fixed"/>
          <ModelParameter cn="CN=Root,Model=New Model,Vector=Values[k-IRS]" value="1.1064194994606816e-16" type="ModelValue" simulationType="assignment"/>
          <ModelParameter cn="CN=Root,Model=New Model,Vector=Values[k-2]" value="2.2002573332312192" type="ModelValue" simulationType="assignment"/>
          <ModelParameter cn="CN=Root,Model=New Model,Vector=Values[ee4]" value="0" type="ModelValue" simulationType="assignment"/>
          <ModelParameter cn="CN=Root,Model=New Model,Vector=Values[\[intRS\] + \[intSR\]]" value="0" type="ModelValue" simulationType="assignment"/>
        </ModelParameterGroup>
        <ModelParameterGroup cn="String=Kinetic Parameters" type="Group">
          <ModelParameterGroup cn="CN=Root,Model=New Model,Vector=Reactions[A + B + catS \= II(RR) + catS]" type="Reaction">
            <ModelParameter cn="CN=Root,Model=New Model,Vector=Reactions[A + B + catS \= II(RR) + catS],ParameterGroup=Parameters,Parameter=k1" value="4109.6348684009154" type="ReactionParameter" simulationType="assignment">
              <InitialExpression>
                &lt;CN=Root,Model=New Model,Vector=Values[k2],Reference=InitialValue>
              </InitialExpression>
            </ModelParameter>
            <ModelParameter cn="CN=Root,Model=New Model,Vector=Reactions[A + B + catS \= II(RR) + catS],ParameterGroup=Parameters,Parameter=k2" value="2.2002573332312192" type="ReactionParameter" simulationType="assignment">
              <InitialExpression>
                &lt;CN=Root,Model=New Model,Vector=Values[k-2],Reference=InitialValue>
              </InitialExpression>
            </ModelParameter>
          </ModelParameterGroup>
          <ModelParameterGroup cn="CN=Root,Model=New Model,Vector=Reactions[A + B + catR \= II(RR) + catR]" type="Reaction">
            <ModelParameter cn="CN=Root,Model=New Model,Vector=Reactions[A + B + catR \= II(RR) + catR],ParameterGroup=Parameters,Parameter=k1" value="44052.193544436144" type="ReactionParameter" simulationType="assignment">
              <InitialExpression>
                &lt;CN=Root,Model=New Model,Vector=Values[k1],Reference=InitialValue>
              </InitialExpression>
            </ModelParameter>
            <ModelParameter cn="CN=Root,Model=New Model,Vector=Reactions[A + B + catR \= II(RR) + catR],ParameterGroup=Parameters,Parameter=k2" value="23.585103055343012" type="ReactionParameter" simulationType="assignment">
              <InitialExpression>
                &lt;CN=Root,Model=New Model,Vector=Values[k-1],Reference=InitialValue>
              </InitialExpression>
            </ModelParameter>
          </ModelParameterGroup>
          <ModelParameterGroup cn="CN=Root,Model=New Model,Vector=Reactions[A + B + catR \= II(SS) + catR]" type="Reaction">
            <ModelParameter cn="CN=Root,Model=New Model,Vector=Reactions[A + B + catR \= II(SS) + catR],ParameterGroup=Parameters,Parameter=k1" value="4109.6348684009154" type="ReactionParameter" simulationType="assignment">
              <InitialExpression>
                &lt;CN=Root,Model=New Model,Vector=Values[k2],Reference=InitialValue>
              </InitialExpression>
            </ModelParameter>
            <ModelParameter cn="CN=Root,Model=New Model,Vector=Reactions[A + B + catR \= II(SS) + catR],ParameterGroup=Parameters,Parameter=k2" value="2.2002573332312192" type="ReactionParameter" simulationType="assignment">
              <InitialExpression>
                &lt;CN=Root,Model=New Model,Vector=Values[k-2],Reference=InitialValue>
              </InitialExpression>
            </ModelParameter>
          </ModelParameterGroup>
          <ModelParameterGroup cn="CN=Root,Model=New Model,Vector=Reactions[A + B + catS \= intRS + catS]" type="Reaction">
            <ModelParameter cn="CN=Root,Model=New Model,Vector=Reactions[A + B + catS \= intRS + catS],ParameterGroup=Parameters,Parameter=k1" value="1.3249075988367721e-05" type="ReactionParameter" simulationType="assignment">
              <InitialExpression>
                &lt;CN=Root,Model=New Model,Vector=Values[kIRS],Reference=InitialValue>
              </InitialExpression>
            </ModelParameter>
            <ModelParameter cn="CN=Root,Model=New Model,Vector=Reactions[A + B + catS \= intRS + catS],ParameterGroup=Parameters,Parameter=k2" value="1.1064194994606816e-16" type="ReactionParameter" simulationType="assignment">
              <InitialExpression>
                &lt;CN=Root,Model=New Model,Vector=Values[k-IRS],Reference=InitialValue>
              </InitialExpression>
            </ModelParameter>
          </ModelParameterGroup>
          <ModelParameterGroup cn="CN=Root,Model=New Model,Vector=Reactions[A + B + catS \= intSR + catS]" type="Reaction">
            <ModelParameter cn="CN=Root,Model=New Model,Vector=Reactions[A + B + catS \= intSR + catS],ParameterGroup=Parameters,Parameter=k1" value="119747.31098670905" type="ReactionParameter" simulationType="assignment">
              <InitialExpression>
                &lt;CN=Root,Model=New Model,Vector=Values[kISR],Reference=InitialValue>
              </InitialExpression>
            </ModelParameter>
            <ModelParameter cn="CN=Root,Model=New Model,Vector=Reactions[A + B + catS \= intSR + catS],ParameterGroup=Parameters,Parameter=k2" value="9.9999999999999995e-07" type="ReactionParameter" simulationType="assignment">
              <InitialExpression>
                &lt;CN=Root,Model=New Model,Vector=Values[k-ISR],Reference=InitialValue>
              </InitialExpression>
            </ModelParameter>
          </ModelParameterGroup>
          <ModelParameterGroup cn="CN=Root,Model=New Model,Vector=Reactions[A + B + catR \= intRS + catR]" type="Reaction">
            <ModelParameter cn="CN=Root,Model=New Model,Vector=Reactions[A + B + catR \= intRS + catR],ParameterGroup=Parameters,Parameter=k1" value="119747.31098670905" type="ReactionParameter" simulationType="assignment">
              <InitialExpression>
                &lt;CN=Root,Model=New Model,Vector=Values[kISR],Reference=InitialValue>
              </InitialExpression>
            </ModelParameter>
            <ModelParameter cn="CN=Root,Model=New Model,Vector=Reactions[A + B + catR \= intRS + catR],ParameterGroup=Parameters,Parameter=k2" value="9.9999999999999995e-07" type="ReactionParameter" simulationType="assignment">
              <InitialExpression>
                &lt;CN=Root,Model=New Model,Vector=Values[k-ISR],Reference=InitialValue>
              </InitialExpression>
            </ModelParameter>
          </ModelParameterGroup>
          <ModelParameterGroup cn="CN=Root,Model=New Model,Vector=Reactions[A + B + catR \= intSR + catR]" type="Reaction">
            <ModelParameter cn="CN=Root,Model=New Model,Vector=Reactions[A + B + catR \= intSR + catR],ParameterGroup=Parameters,Parameter=k1" value="1.3249075988367721e-05" type="ReactionParameter" simulationType="assignment">
              <InitialExpression>
                &lt;CN=Root,Model=New Model,Vector=Values[kIRS],Reference=InitialValue>
              </InitialExpression>
            </ModelParameter>
            <ModelParameter cn="CN=Root,Model=New Model,Vector=Reactions[A + B + catR \= intSR + catR],ParameterGroup=Parameters,Parameter=k2" value="1.1064194994606816e-16" type="ReactionParameter" simulationType="assignment">
              <InitialExpression>
                &lt;CN=Root,Model=New Model,Vector=Values[k-IRS],Reference=InitialValue>
              </InitialExpression>
            </ModelParameter>
          </ModelParameterGroup>
          <ModelParameterGroup cn="CN=Root,Model=New Model,Vector=Reactions[catS + II(RR) -\> 4(RRRR) + catS]" type="Reaction">
            <ModelParameter cn="CN=Root,Model=New Model,Vector=Reactions[catS + II(RR) -\> 4(RRRR) + catS],ParameterGroup=Parameters,Parameter=k1" value="2.6938830986802054" type="ReactionParameter" simulationType="assignment">
              <InitialExpression>
                &lt;CN=Root,Model=New Model,Vector=Values[k4],Reference=InitialValue>
              </InitialExpression>
            </ModelParameter>
          </ModelParameterGroup>
          <ModelParameterGroup cn="CN=Root,Model=New Model,Vector=Reactions[intSR -\> PSR]" type="Reaction">
            <ModelParameter cn="CN=Root,Model=New Model,Vector=Reactions[intSR -\> PSR],ParameterGroup=Parameters,Parameter=k1" value="0.011391797169967171" type="ReactionParameter" simulationType="assignment">
              <InitialExpression>
                &lt;CN=Root,Model=New Model,Vector=Values[kPSR],Reference=InitialValue>
              </InitialExpression>
            </ModelParameter>
          </ModelParameterGroup>
          <ModelParameterGroup cn="CN=Root,Model=New Model,Vector=Reactions[intRS -\> PRS]" type="Reaction">
            <ModelParameter cn="CN=Root,Model=New Model,Vector=Reactions[intRS -\> PRS],ParameterGroup=Parameters,Parameter=k1" value="0.00030570601033107957" type="ReactionParameter" simulationType="assignment">
              <InitialExpression>
                &lt;CN=Root,Model=New Model,Vector=Values[kPRS],Reference=InitialValue>
              </InitialExpression>
            </ModelParameter>
          </ModelParameterGroup>
          <ModelParameterGroup cn="CN=Root,Model=New Model,Vector=Reactions[catR + II(SS) -\> 4(SSSS) + catR]" type="Reaction">
            <ModelParameter cn="CN=Root,Model=New Model,Vector=Reactions[catR + II(SS) -\> 4(SSSS) + catR],ParameterGroup=Parameters,Parameter=k1" value="512283.61238535075" type="ReactionParameter" simulationType="assignment">
              <InitialExpression>
                &lt;CN=Root,Model=New Model,Vector=Values[k3],Reference=InitialValue>
              </InitialExpression>
            </ModelParameter>
          </ModelParameterGroup>
          <ModelParameterGroup cn="CN=Root,Model=New Model,Vector=Reactions[A + B + catS \= II(SS) + catS]" type="Reaction">
            <ModelParameter cn="CN=Root,Model=New Model,Vector=Reactions[A + B + catS \= II(SS) + catS],ParameterGroup=Parameters,Parameter=k1" value="44052.193544436144" type="ReactionParameter" simulationType="assignment">
              <InitialExpression>
                &lt;CN=Root,Model=New Model,Vector=Values[k1],Reference=InitialValue>
              </InitialExpression>
            </ModelParameter>
            <ModelParameter cn="CN=Root,Model=New Model,Vector=Reactions[A + B + catS \= II(SS) + catS],ParameterGroup=Parameters,Parameter=k2" value="23.585103055343012" type="ReactionParameter" simulationType="assignment">
              <InitialExpression>
                &lt;CN=Root,Model=New Model,Vector=Values[k-1],Reference=InitialValue>
              </InitialExpression>
            </ModelParameter>
          </ModelParameterGroup>
        </ModelParameterGroup>
      </ModelParameterSet>
      <ModelParameterSet key="ModelParameterSet_19" name="PE: 2021-06-23T14:16:26Z Exp: Experiment_1">
        <MiriamAnnotation>
<rdf:RDF xmlns:dcterms="http://purl.org/dc/terms/" xmlns:rdf="http://www.w3.org/1999/02/22-rdf-syntax-ns#">
<rdf:Description rdf:about="#ModelParameterSet_19">
<dcterms:created>
<rdf:Description>
<dcterms:W3CDTF>2021-06-23T14:16:26Z</dcterms:W3CDTF>
</rdf:Description>
</dcterms:created>
</rdf:Description>
</rdf:RDF>
        </MiriamAnnotation>
        <ModelParameterGroup cn="String=Initial Time" type="Group">
          <ModelParameter cn="CN=Root,Model=New Model" value="0" type="Model" simulationType="time"/>
        </ModelParameterGroup>
        <ModelParameterGroup cn="String=Initial Compartment Sizes" type="Group">
          <ModelParameter cn="CN=Root,Model=New Model,Vector=Compartments[compartment]" value="1" type="Compartment" simulationType="fixed"/>
        </ModelParameterGroup>
        <ModelParameterGroup cn="String=Initial Species Values" type="Group">
          <ModelParameter cn="CN=Root,Model=New Model,Vector=Compartments[compartment],Vector=Metabolites[A]" value="6.0221408570000002e+20" type="Species" simulationType="reactions"/>
          <ModelParameter cn="CN=Root,Model=New Model,Vector=Compartments[compartment],Vector=Metabolites[B]" value="6.0221408570000002e+20" type="Species" simulationType="reactions"/>
          <ModelParameter cn="CN=Root,Model=New Model,Vector=Compartments[compartment],Vector=Metabolites[catS]" value="7.2265690284e+18" type="Species" simulationType="reactions"/>
          <ModelParameter cn="CN=Root,Model=New Model,Vector=Compartments[compartment],Vector=Metabolites[intS]" value="0" type="Species" simulationType="reactions"/>
          <ModelParameter cn="CN=Root,Model=New Model,Vector=Compartments[compartment],Vector=Metabolites[intR]" value="0" type="Species" simulationType="reactions"/>
          <ModelParameter cn="CN=Root,Model=New Model,Vector=Compartments[compartment],Vector=Metabolites[catR]" value="1.2044281714e+18" type="Species" simulationType="reactions"/>
          <ModelParameter cn="CN=Root,Model=New Model,Vector=Compartments[compartment],Vector=Metabolites[II(RR)]" value="0" type="Species" simulationType="reactions"/>
          <ModelParameter cn="CN=Root,Model=New Model,Vector=Compartments[compartment],Vector=Metabolites[II(SS)]" value="0" type="Species" simulationType="reactions"/>
          <ModelParameter cn="CN=Root,Model=New Model,Vector=Compartments[compartment],Vector=Metabolites[intRS]" value="0" type="Species" simulationType="reactions"/>
          <ModelParameter cn="CN=Root,Model=New Model,Vector=Compartments[compartment],Vector=Metabolites[intSR]" value="0" type="Species" simulationType="reactions"/>
          <ModelParameter cn="CN=Root,Model=New Model,Vector=Compartments[compartment],Vector=Metabolites[PRR]" value="0" type="Species" simulationType="reactions"/>
          <ModelParameter cn="CN=Root,Model=New Model,Vector=Compartments[compartment],Vector=Metabolites[PRS]" value="0" type="Species" simulationType="reactions"/>
          <ModelParameter cn="CN=Root,Model=New Model,Vector=Compartments[compartment],Vector=Metabolites[PSR]" value="0" type="Species" simulationType="reactions"/>
          <ModelParameter cn="CN=Root,Model=New Model,Vector=Compartments[compartment],Vector=Metabolites[PSS]" value="0" type="Species" simulationType="reactions"/>
        </ModelParameterGroup>
        <ModelParameterGroup cn="String=Initial Global Quantities" type="Group">
          <ModelParameter cn="CN=Root,Model=New Model,Vector=Values[k1]" value="44052.193544436144" type="ModelValue" simulationType="fixed"/>
          <ModelParameter cn="CN=Root,Model=New Model,Vector=Values[k2]" value="4109.6348684009154" type="ModelValue" simulationType="fixed"/>
          <ModelParameter cn="CN=Root,Model=New Model,Vector=Values[kIRS]" value="1.3249075988367721e-05" type="ModelValue" simulationType="fixed"/>
          <ModelParameter cn="CN=Root,Model=New Model,Vector=Values[kISR]" value="119747.31098670905" type="ModelValue" simulationType="fixed"/>
          <ModelParameter cn="CN=Root,Model=New Model,Vector=Values[k3]" value="512283.61238535075" type="ModelValue" simulationType="fixed"/>
          <ModelParameter cn="CN=Root,Model=New Model,Vector=Values[kPSR]" value="0.011391797169967171" type="ModelValue" simulationType="fixed"/>
          <ModelParameter cn="CN=Root,Model=New Model,Vector=Values[kPRS]" value="0.00030570601033107957" type="ModelValue" simulationType="fixed"/>
          <ModelParameter cn="CN=Root,Model=New Model,Vector=Values[k4]" value="2.6938830986802054" type="ModelValue" simulationType="fixed"/>
          <ModelParameter cn="CN=Root,Model=New Model,Vector=Values[k-1]" value="23.585103055343012" type="ModelValue" simulationType="fixed"/>
          <ModelParameter cn="CN=Root,Model=New Model,Vector=Values[k-ISR]" value="9.9999999999999995e-07" type="ModelValue" simulationType="fixed"/>
          <ModelParameter cn="CN=Root,Model=New Model,Vector=Values[k-IRS]" value="1.1064194994606816e-16" type="ModelValue" simulationType="assignment"/>
          <ModelParameter cn="CN=Root,Model=New Model,Vector=Values[k-2]" value="2.2002573332312192" type="ModelValue" simulationType="assignment"/>
          <ModelParameter cn="CN=Root,Model=New Model,Vector=Values[ee4]" value="0" type="ModelValue" simulationType="assignment"/>
          <ModelParameter cn="CN=Root,Model=New Model,Vector=Values[\[intRS\] + \[intSR\]]" value="0" type="ModelValue" simulationType="assignment"/>
        </ModelParameterGroup>
        <ModelParameterGroup cn="String=Kinetic Parameters" type="Group">
          <ModelParameterGroup cn="CN=Root,Model=New Model,Vector=Reactions[A + B + catS \= II(RR) + catS]" type="Reaction">
            <ModelParameter cn="CN=Root,Model=New Model,Vector=Reactions[A + B + catS \= II(RR) + catS],ParameterGroup=Parameters,Parameter=k1" value="4109.6348684009154" type="ReactionParameter" simulationType="assignment">
              <InitialExpression>
                &lt;CN=Root,Model=New Model,Vector=Values[k2],Reference=InitialValue>
              </InitialExpression>
            </ModelParameter>
            <ModelParameter cn="CN=Root,Model=New Model,Vector=Reactions[A + B + catS \= II(RR) + catS],ParameterGroup=Parameters,Parameter=k2" value="2.2002573332312192" type="ReactionParameter" simulationType="assignment">
              <InitialExpression>
                &lt;CN=Root,Model=New Model,Vector=Values[k-2],Reference=InitialValue>
              </InitialExpression>
            </ModelParameter>
          </ModelParameterGroup>
          <ModelParameterGroup cn="CN=Root,Model=New Model,Vector=Reactions[A + B + catR \= II(RR) + catR]" type="Reaction">
            <ModelParameter cn="CN=Root,Model=New Model,Vector=Reactions[A + B + catR \= II(RR) + catR],ParameterGroup=Parameters,Parameter=k1" value="44052.193544436144" type="ReactionParameter" simulationType="assignment">
              <InitialExpression>
                &lt;CN=Root,Model=New Model,Vector=Values[k1],Reference=InitialValue>
              </InitialExpression>
            </ModelParameter>
            <ModelParameter cn="CN=Root,Model=New Model,Vector=Reactions[A + B + catR \= II(RR) + catR],ParameterGroup=Parameters,Parameter=k2" value="23.585103055343012" type="ReactionParameter" simulationType="assignment">
              <InitialExpression>
                &lt;CN=Root,Model=New Model,Vector=Values[k-1],Reference=InitialValue>
              </InitialExpression>
            </ModelParameter>
          </ModelParameterGroup>
          <ModelParameterGroup cn="CN=Root,Model=New Model,Vector=Reactions[A + B + catR \= II(SS) + catR]" type="Reaction">
            <ModelParameter cn="CN=Root,Model=New Model,Vector=Reactions[A + B + catR \= II(SS) + catR],ParameterGroup=Parameters,Parameter=k1" value="4109.6348684009154" type="ReactionParameter" simulationType="assignment">
              <InitialExpression>
                &lt;CN=Root,Model=New Model,Vector=Values[k2],Reference=InitialValue>
              </InitialExpression>
            </ModelParameter>
            <ModelParameter cn="CN=Root,Model=New Model,Vector=Reactions[A + B + catR \= II(SS) + catR],ParameterGroup=Parameters,Parameter=k2" value="2.2002573332312192" type="ReactionParameter" simulationType="assignment">
              <InitialExpression>
                &lt;CN=Root,Model=New Model,Vector=Values[k-2],Reference=InitialValue>
              </InitialExpression>
            </ModelParameter>
          </ModelParameterGroup>
          <ModelParameterGroup cn="CN=Root,Model=New Model,Vector=Reactions[A + B + catS \= intRS + catS]" type="Reaction">
            <ModelParameter cn="CN=Root,Model=New Model,Vector=Reactions[A + B + catS \= intRS + catS],ParameterGroup=Parameters,Parameter=k1" value="1.3249075988367721e-05" type="ReactionParameter" simulationType="assignment">
              <InitialExpression>
                &lt;CN=Root,Model=New Model,Vector=Values[kIRS],Reference=InitialValue>
              </InitialExpression>
            </ModelParameter>
            <ModelParameter cn="CN=Root,Model=New Model,Vector=Reactions[A + B + catS \= intRS + catS],ParameterGroup=Parameters,Parameter=k2" value="1.1064194994606816e-16" type="ReactionParameter" simulationType="assignment">
              <InitialExpression>
                &lt;CN=Root,Model=New Model,Vector=Values[k-IRS],Reference=InitialValue>
              </InitialExpression>
            </ModelParameter>
          </ModelParameterGroup>
          <ModelParameterGroup cn="CN=Root,Model=New Model,Vector=Reactions[A + B + catS \= intSR + catS]" type="Reaction">
            <ModelParameter cn="CN=Root,Model=New Model,Vector=Reactions[A + B + catS \= intSR + catS],ParameterGroup=Parameters,Parameter=k1" value="119747.31098670905" type="ReactionParameter" simulationType="assignment">
              <InitialExpression>
                &lt;CN=Root,Model=New Model,Vector=Values[kISR],Reference=InitialValue>
              </InitialExpression>
            </ModelParameter>
            <ModelParameter cn="CN=Root,Model=New Model,Vector=Reactions[A + B + catS \= intSR + catS],ParameterGroup=Parameters,Parameter=k2" value="9.9999999999999995e-07" type="ReactionParameter" simulationType="assignment">
              <InitialExpression>
                &lt;CN=Root,Model=New Model,Vector=Values[k-ISR],Reference=InitialValue>
              </InitialExpression>
            </ModelParameter>
          </ModelParameterGroup>
          <ModelParameterGroup cn="CN=Root,Model=New Model,Vector=Reactions[A + B + catR \= intRS + catR]" type="Reaction">
            <ModelParameter cn="CN=Root,Model=New Model,Vector=Reactions[A + B + catR \= intRS + catR],ParameterGroup=Parameters,Parameter=k1" value="119747.31098670905" type="ReactionParameter" simulationType="assignment">
              <InitialExpression>
                &lt;CN=Root,Model=New Model,Vector=Values[kISR],Reference=InitialValue>
              </InitialExpression>
            </ModelParameter>
            <ModelParameter cn="CN=Root,Model=New Model,Vector=Reactions[A + B + catR \= intRS + catR],ParameterGroup=Parameters,Parameter=k2" value="9.9999999999999995e-07" type="ReactionParameter" simulationType="assignment">
              <InitialExpression>
                &lt;CN=Root,Model=New Model,Vector=Values[k-ISR],Reference=InitialValue>
              </InitialExpression>
            </ModelParameter>
          </ModelParameterGroup>
          <ModelParameterGroup cn="CN=Root,Model=New Model,Vector=Reactions[A + B + catR \= intSR + catR]" type="Reaction">
            <ModelParameter cn="CN=Root,Model=New Model,Vector=Reactions[A + B + catR \= intSR + catR],ParameterGroup=Parameters,Parameter=k1" value="1.3249075988367721e-05" type="ReactionParameter" simulationType="assignment">
              <InitialExpression>
                &lt;CN=Root,Model=New Model,Vector=Values[kIRS],Reference=InitialValue>
              </InitialExpression>
            </ModelParameter>
            <ModelParameter cn="CN=Root,Model=New Model,Vector=Reactions[A + B + catR \= intSR + catR],ParameterGroup=Parameters,Parameter=k2" value="1.1064194994606816e-16" type="ReactionParameter" simulationType="assignment">
              <InitialExpression>
                &lt;CN=Root,Model=New Model,Vector=Values[k-IRS],Reference=InitialValue>
              </InitialExpression>
            </ModelParameter>
          </ModelParameterGroup>
          <ModelParameterGroup cn="CN=Root,Model=New Model,Vector=Reactions[catS + II(RR) -\> 4(RRRR) + catS]" type="Reaction">
            <ModelParameter cn="CN=Root,Model=New Model,Vector=Reactions[catS + II(RR) -\> 4(RRRR) + catS],ParameterGroup=Parameters,Parameter=k1" value="2.6938830986802054" type="ReactionParameter" simulationType="assignment">
              <InitialExpression>
                &lt;CN=Root,Model=New Model,Vector=Values[k4],Reference=InitialValue>
              </InitialExpression>
            </ModelParameter>
          </ModelParameterGroup>
          <ModelParameterGroup cn="CN=Root,Model=New Model,Vector=Reactions[intSR -\> PSR]" type="Reaction">
            <ModelParameter cn="CN=Root,Model=New Model,Vector=Reactions[intSR -\> PSR],ParameterGroup=Parameters,Parameter=k1" value="0.011391797169967171" type="ReactionParameter" simulationType="assignment">
              <InitialExpression>
                &lt;CN=Root,Model=New Model,Vector=Values[kPSR],Reference=InitialValue>
              </InitialExpression>
            </ModelParameter>
          </ModelParameterGroup>
          <ModelParameterGroup cn="CN=Root,Model=New Model,Vector=Reactions[intRS -\> PRS]" type="Reaction">
            <ModelParameter cn="CN=Root,Model=New Model,Vector=Reactions[intRS -\> PRS],ParameterGroup=Parameters,Parameter=k1" value="0.00030570601033107957" type="ReactionParameter" simulationType="assignment">
              <InitialExpression>
                &lt;CN=Root,Model=New Model,Vector=Values[kPRS],Reference=InitialValue>
              </InitialExpression>
            </ModelParameter>
          </ModelParameterGroup>
          <ModelParameterGroup cn="CN=Root,Model=New Model,Vector=Reactions[catR + II(SS) -\> 4(SSSS) + catR]" type="Reaction">
            <ModelParameter cn="CN=Root,Model=New Model,Vector=Reactions[catR + II(SS) -\> 4(SSSS) + catR],ParameterGroup=Parameters,Parameter=k1" value="512283.61238535075" type="ReactionParameter" simulationType="assignment">
              <InitialExpression>
                &lt;CN=Root,Model=New Model,Vector=Values[k3],Reference=InitialValue>
              </InitialExpression>
            </ModelParameter>
          </ModelParameterGroup>
          <ModelParameterGroup cn="CN=Root,Model=New Model,Vector=Reactions[A + B + catS \= II(SS) + catS]" type="Reaction">
            <ModelParameter cn="CN=Root,Model=New Model,Vector=Reactions[A + B + catS \= II(SS) + catS],ParameterGroup=Parameters,Parameter=k1" value="44052.193544436144" type="ReactionParameter" simulationType="assignment">
              <InitialExpression>
                &lt;CN=Root,Model=New Model,Vector=Values[k1],Reference=InitialValue>
              </InitialExpression>
            </ModelParameter>
            <ModelParameter cn="CN=Root,Model=New Model,Vector=Reactions[A + B + catS \= II(SS) + catS],ParameterGroup=Parameters,Parameter=k2" value="23.585103055343012" type="ReactionParameter" simulationType="assignment">
              <InitialExpression>
                &lt;CN=Root,Model=New Model,Vector=Values[k-1],Reference=InitialValue>
              </InitialExpression>
            </ModelParameter>
          </ModelParameterGroup>
        </ModelParameterGroup>
      </ModelParameterSet>
      <ModelParameterSet key="ModelParameterSet_20" name="PE: 2021-06-23T14:16:26Z Exp: Experiment_2">
        <MiriamAnnotation>
<rdf:RDF xmlns:dcterms="http://purl.org/dc/terms/" xmlns:rdf="http://www.w3.org/1999/02/22-rdf-syntax-ns#">
<rdf:Description rdf:about="#ModelParameterSet_20">
<dcterms:created>
<rdf:Description>
<dcterms:W3CDTF>2021-06-23T14:16:26Z</dcterms:W3CDTF>
</rdf:Description>
</dcterms:created>
</rdf:Description>
</rdf:RDF>
        </MiriamAnnotation>
        <ModelParameterGroup cn="String=Initial Time" type="Group">
          <ModelParameter cn="CN=Root,Model=New Model" value="0" type="Model" simulationType="time"/>
        </ModelParameterGroup>
        <ModelParameterGroup cn="String=Initial Compartment Sizes" type="Group">
          <ModelParameter cn="CN=Root,Model=New Model,Vector=Compartments[compartment]" value="1" type="Compartment" simulationType="fixed"/>
        </ModelParameterGroup>
        <ModelParameterGroup cn="String=Initial Species Values" type="Group">
          <ModelParameter cn="CN=Root,Model=New Model,Vector=Compartments[compartment],Vector=Metabolites[A]" value="6.0221408570000002e+20" type="Species" simulationType="reactions"/>
          <ModelParameter cn="CN=Root,Model=New Model,Vector=Compartments[compartment],Vector=Metabolites[B]" value="6.0221408570000002e+20" type="Species" simulationType="reactions"/>
          <ModelParameter cn="CN=Root,Model=New Model,Vector=Compartments[compartment],Vector=Metabolites[catS]" value="8.4309971998000005e+18" type="Species" simulationType="reactions"/>
          <ModelParameter cn="CN=Root,Model=New Model,Vector=Compartments[compartment],Vector=Metabolites[intS]" value="0" type="Species" simulationType="reactions"/>
          <ModelParameter cn="CN=Root,Model=New Model,Vector=Compartments[compartment],Vector=Metabolites[intR]" value="0" type="Species" simulationType="reactions"/>
          <ModelParameter cn="CN=Root,Model=New Model,Vector=Compartments[compartment],Vector=Metabolites[catR]" value="3.6132845142e+18" type="Species" simulationType="reactions"/>
          <ModelParameter cn="CN=Root,Model=New Model,Vector=Compartments[compartment],Vector=Metabolites[II(RR)]" value="0" type="Species" simulationType="reactions"/>
          <ModelParameter cn="CN=Root,Model=New Model,Vector=Compartments[compartment],Vector=Metabolites[II(SS)]" value="0" type="Species" simulationType="reactions"/>
          <ModelParameter cn="CN=Root,Model=New Model,Vector=Compartments[compartment],Vector=Metabolites[intRS]" value="0" type="Species" simulationType="reactions"/>
          <ModelParameter cn="CN=Root,Model=New Model,Vector=Compartments[compartment],Vector=Metabolites[intSR]" value="0" type="Species" simulationType="reactions"/>
          <ModelParameter cn="CN=Root,Model=New Model,Vector=Compartments[compartment],Vector=Metabolites[PRR]" value="0" type="Species" simulationType="reactions"/>
          <ModelParameter cn="CN=Root,Model=New Model,Vector=Compartments[compartment],Vector=Metabolites[PRS]" value="0" type="Species" simulationType="reactions"/>
          <ModelParameter cn="CN=Root,Model=New Model,Vector=Compartments[compartment],Vector=Metabolites[PSR]" value="0" type="Species" simulationType="reactions"/>
          <ModelParameter cn="CN=Root,Model=New Model,Vector=Compartments[compartment],Vector=Metabolites[PSS]" value="0" type="Species" simulationType="reactions"/>
        </ModelParameterGroup>
        <ModelParameterGroup cn="String=Initial Global Quantities" type="Group">
          <ModelParameter cn="CN=Root,Model=New Model,Vector=Values[k1]" value="44052.193544436144" type="ModelValue" simulationType="fixed"/>
          <ModelParameter cn="CN=Root,Model=New Model,Vector=Values[k2]" value="4109.6348684009154" type="ModelValue" simulationType="fixed"/>
          <ModelParameter cn="CN=Root,Model=New Model,Vector=Values[kIRS]" value="1.3249075988367721e-05" type="ModelValue" simulationType="fixed"/>
          <ModelParameter cn="CN=Root,Model=New Model,Vector=Values[kISR]" value="119747.31098670905" type="ModelValue" simulationType="fixed"/>
          <ModelParameter cn="CN=Root,Model=New Model,Vector=Values[k3]" value="512283.61238535075" type="ModelValue" simulationType="fixed"/>
          <ModelParameter cn="CN=Root,Model=New Model,Vector=Values[kPSR]" value="0.011391797169967171" type="ModelValue" simulationType="fixed"/>
          <ModelParameter cn="CN=Root,Model=New Model,Vector=Values[kPRS]" value="0.00030570601033107957" type="ModelValue" simulationType="fixed"/>
          <ModelParameter cn="CN=Root,Model=New Model,Vector=Values[k4]" value="2.6938830986802054" type="ModelValue" simulationType="fixed"/>
          <ModelParameter cn="CN=Root,Model=New Model,Vector=Values[k-1]" value="23.585103055343012" type="ModelValue" simulationType="fixed"/>
          <ModelParameter cn="CN=Root,Model=New Model,Vector=Values[k-ISR]" value="9.9999999999999995e-07" type="ModelValue" simulationType="fixed"/>
          <ModelParameter cn="CN=Root,Model=New Model,Vector=Values[k-IRS]" value="1.1064194994606816e-16" type="ModelValue" simulationType="assignment"/>
          <ModelParameter cn="CN=Root,Model=New Model,Vector=Values[k-2]" value="2.2002573332312192" type="ModelValue" simulationType="assignment"/>
          <ModelParameter cn="CN=Root,Model=New Model,Vector=Values[ee4]" value="0" type="ModelValue" simulationType="assignment"/>
          <ModelParameter cn="CN=Root,Model=New Model,Vector=Values[\[intRS\] + \[intSR\]]" value="0" type="ModelValue" simulationType="assignment"/>
        </ModelParameterGroup>
        <ModelParameterGroup cn="String=Kinetic Parameters" type="Group">
          <ModelParameterGroup cn="CN=Root,Model=New Model,Vector=Reactions[A + B + catS \= II(RR) + catS]" type="Reaction">
            <ModelParameter cn="CN=Root,Model=New Model,Vector=Reactions[A + B + catS \= II(RR) + catS],ParameterGroup=Parameters,Parameter=k1" value="4109.6348684009154" type="ReactionParameter" simulationType="assignment">
              <InitialExpression>
                &lt;CN=Root,Model=New Model,Vector=Values[k2],Reference=InitialValue>
              </InitialExpression>
            </ModelParameter>
            <ModelParameter cn="CN=Root,Model=New Model,Vector=Reactions[A + B + catS \= II(RR) + catS],ParameterGroup=Parameters,Parameter=k2" value="2.2002573332312192" type="ReactionParameter" simulationType="assignment">
              <InitialExpression>
                &lt;CN=Root,Model=New Model,Vector=Values[k-2],Reference=InitialValue>
              </InitialExpression>
            </ModelParameter>
          </ModelParameterGroup>
          <ModelParameterGroup cn="CN=Root,Model=New Model,Vector=Reactions[A + B + catR \= II(RR) + catR]" type="Reaction">
            <ModelParameter cn="CN=Root,Model=New Model,Vector=Reactions[A + B + catR \= II(RR) + catR],ParameterGroup=Parameters,Parameter=k1" value="44052.193544436144" type="ReactionParameter" simulationType="assignment">
              <InitialExpression>
                &lt;CN=Root,Model=New Model,Vector=Values[k1],Reference=InitialValue>
              </InitialExpression>
            </ModelParameter>
            <ModelParameter cn="CN=Root,Model=New Model,Vector=Reactions[A + B + catR \= II(RR) + catR],ParameterGroup=Parameters,Parameter=k2" value="23.585103055343012" type="ReactionParameter" simulationType="assignment">
              <InitialExpression>
                &lt;CN=Root,Model=New Model,Vector=Values[k-1],Reference=InitialValue>
              </InitialExpression>
            </ModelParameter>
          </ModelParameterGroup>
          <ModelParameterGroup cn="CN=Root,Model=New Model,Vector=Reactions[A + B + catR \= II(SS) + catR]" type="Reaction">
            <ModelParameter cn="CN=Root,Model=New Model,Vector=Reactions[A + B + catR \= II(SS) + catR],ParameterGroup=Parameters,Parameter=k1" value="4109.6348684009154" type="ReactionParameter" simulationType="assignment">
              <InitialExpression>
                &lt;CN=Root,Model=New Model,Vector=Values[k2],Reference=InitialValue>
              </InitialExpression>
            </ModelParameter>
            <ModelParameter cn="CN=Root,Model=New Model,Vector=Reactions[A + B + catR \= II(SS) + catR],ParameterGroup=Parameters,Parameter=k2" value="2.2002573332312192" type="ReactionParameter" simulationType="assignment">
              <InitialExpression>
                &lt;CN=Root,Model=New Model,Vector=Values[k-2],Reference=InitialValue>
              </InitialExpression>
            </ModelParameter>
          </ModelParameterGroup>
          <ModelParameterGroup cn="CN=Root,Model=New Model,Vector=Reactions[A + B + catS \= intRS + catS]" type="Reaction">
            <ModelParameter cn="CN=Root,Model=New Model,Vector=Reactions[A + B + catS \= intRS + catS],ParameterGroup=Parameters,Parameter=k1" value="1.3249075988367721e-05" type="ReactionParameter" simulationType="assignment">
              <InitialExpression>
                &lt;CN=Root,Model=New Model,Vector=Values[kIRS],Reference=InitialValue>
              </InitialExpression>
            </ModelParameter>
            <ModelParameter cn="CN=Root,Model=New Model,Vector=Reactions[A + B + catS \= intRS + catS],ParameterGroup=Parameters,Parameter=k2" value="1.1064194994606816e-16" type="ReactionParameter" simulationType="assignment">
              <InitialExpression>
                &lt;CN=Root,Model=New Model,Vector=Values[k-IRS],Reference=InitialValue>
              </InitialExpression>
            </ModelParameter>
          </ModelParameterGroup>
          <ModelParameterGroup cn="CN=Root,Model=New Model,Vector=Reactions[A + B + catS \= intSR + catS]" type="Reaction">
            <ModelParameter cn="CN=Root,Model=New Model,Vector=Reactions[A + B + catS \= intSR + catS],ParameterGroup=Parameters,Parameter=k1" value="119747.31098670905" type="ReactionParameter" simulationType="assignment">
              <InitialExpression>
                &lt;CN=Root,Model=New Model,Vector=Values[kISR],Reference=InitialValue>
              </InitialExpression>
            </ModelParameter>
            <ModelParameter cn="CN=Root,Model=New Model,Vector=Reactions[A + B + catS \= intSR + catS],ParameterGroup=Parameters,Parameter=k2" value="9.9999999999999995e-07" type="ReactionParameter" simulationType="assignment">
              <InitialExpression>
                &lt;CN=Root,Model=New Model,Vector=Values[k-ISR],Reference=InitialValue>
              </InitialExpression>
            </ModelParameter>
          </ModelParameterGroup>
          <ModelParameterGroup cn="CN=Root,Model=New Model,Vector=Reactions[A + B + catR \= intRS + catR]" type="Reaction">
            <ModelParameter cn="CN=Root,Model=New Model,Vector=Reactions[A + B + catR \= intRS + catR],ParameterGroup=Parameters,Parameter=k1" value="119747.31098670905" type="ReactionParameter" simulationType="assignment">
              <InitialExpression>
                &lt;CN=Root,Model=New Model,Vector=Values[kISR],Reference=InitialValue>
              </InitialExpression>
            </ModelParameter>
            <ModelParameter cn="CN=Root,Model=New Model,Vector=Reactions[A + B + catR \= intRS + catR],ParameterGroup=Parameters,Parameter=k2" value="9.9999999999999995e-07" type="ReactionParameter" simulationType="assignment">
              <InitialExpression>
                &lt;CN=Root,Model=New Model,Vector=Values[k-ISR],Reference=InitialValue>
              </InitialExpression>
            </ModelParameter>
          </ModelParameterGroup>
          <ModelParameterGroup cn="CN=Root,Model=New Model,Vector=Reactions[A + B + catR \= intSR + catR]" type="Reaction">
            <ModelParameter cn="CN=Root,Model=New Model,Vector=Reactions[A + B + catR \= intSR + catR],ParameterGroup=Parameters,Parameter=k1" value="1.3249075988367721e-05" type="ReactionParameter" simulationType="assignment">
              <InitialExpression>
                &lt;CN=Root,Model=New Model,Vector=Values[kIRS],Reference=InitialValue>
              </InitialExpression>
            </ModelParameter>
            <ModelParameter cn="CN=Root,Model=New Model,Vector=Reactions[A + B + catR \= intSR + catR],ParameterGroup=Parameters,Parameter=k2" value="1.1064194994606816e-16" type="ReactionParameter" simulationType="assignment">
              <InitialExpression>
                &lt;CN=Root,Model=New Model,Vector=Values[k-IRS],Reference=InitialValue>
              </InitialExpression>
            </ModelParameter>
          </ModelParameterGroup>
          <ModelParameterGroup cn="CN=Root,Model=New Model,Vector=Reactions[catS + II(RR) -\> 4(RRRR) + catS]" type="Reaction">
            <ModelParameter cn="CN=Root,Model=New Model,Vector=Reactions[catS + II(RR) -\> 4(RRRR) + catS],ParameterGroup=Parameters,Parameter=k1" value="2.6938830986802054" type="ReactionParameter" simulationType="assignment">
              <InitialExpression>
                &lt;CN=Root,Model=New Model,Vector=Values[k4],Reference=InitialValue>
              </InitialExpression>
            </ModelParameter>
          </ModelParameterGroup>
          <ModelParameterGroup cn="CN=Root,Model=New Model,Vector=Reactions[intSR -\> PSR]" type="Reaction">
            <ModelParameter cn="CN=Root,Model=New Model,Vector=Reactions[intSR -\> PSR],ParameterGroup=Parameters,Parameter=k1" value="0.011391797169967171" type="ReactionParameter" simulationType="assignment">
              <InitialExpression>
                &lt;CN=Root,Model=New Model,Vector=Values[kPSR],Reference=InitialValue>
              </InitialExpression>
            </ModelParameter>
          </ModelParameterGroup>
          <ModelParameterGroup cn="CN=Root,Model=New Model,Vector=Reactions[intRS -\> PRS]" type="Reaction">
            <ModelParameter cn="CN=Root,Model=New Model,Vector=Reactions[intRS -\> PRS],ParameterGroup=Parameters,Parameter=k1" value="0.00030570601033107957" type="ReactionParameter" simulationType="assignment">
              <InitialExpression>
                &lt;CN=Root,Model=New Model,Vector=Values[kPRS],Reference=InitialValue>
              </InitialExpression>
            </ModelParameter>
          </ModelParameterGroup>
          <ModelParameterGroup cn="CN=Root,Model=New Model,Vector=Reactions[catR + II(SS) -\> 4(SSSS) + catR]" type="Reaction">
            <ModelParameter cn="CN=Root,Model=New Model,Vector=Reactions[catR + II(SS) -\> 4(SSSS) + catR],ParameterGroup=Parameters,Parameter=k1" value="512283.61238535075" type="ReactionParameter" simulationType="assignment">
              <InitialExpression>
                &lt;CN=Root,Model=New Model,Vector=Values[k3],Reference=InitialValue>
              </InitialExpression>
            </ModelParameter>
          </ModelParameterGroup>
          <ModelParameterGroup cn="CN=Root,Model=New Model,Vector=Reactions[A + B + catS \= II(SS) + catS]" type="Reaction">
            <ModelParameter cn="CN=Root,Model=New Model,Vector=Reactions[A + B + catS \= II(SS) + catS],ParameterGroup=Parameters,Parameter=k1" value="44052.193544436144" type="ReactionParameter" simulationType="assignment">
              <InitialExpression>
                &lt;CN=Root,Model=New Model,Vector=Values[k1],Reference=InitialValue>
              </InitialExpression>
            </ModelParameter>
            <ModelParameter cn="CN=Root,Model=New Model,Vector=Reactions[A + B + catS \= II(SS) + catS],ParameterGroup=Parameters,Parameter=k2" value="23.585103055343012" type="ReactionParameter" simulationType="assignment">
              <InitialExpression>
                &lt;CN=Root,Model=New Model,Vector=Values[k-1],Reference=InitialValue>
              </InitialExpression>
            </ModelParameter>
          </ModelParameterGroup>
        </ModelParameterGroup>
      </ModelParameterSet>
      <ModelParameterSet key="ModelParameterSet_21" name="PE: 2021-06-23T14:16:26Z Exp: Experiment_3">
        <MiriamAnnotation>
<rdf:RDF xmlns:dcterms="http://purl.org/dc/terms/" xmlns:rdf="http://www.w3.org/1999/02/22-rdf-syntax-ns#">
<rdf:Description rdf:about="#ModelParameterSet_21">
<dcterms:created>
<rdf:Description>
<dcterms:W3CDTF>2021-06-23T14:16:26Z</dcterms:W3CDTF>
</rdf:Description>
</dcterms:created>
</rdf:Description>
</rdf:RDF>
        </MiriamAnnotation>
        <ModelParameterGroup cn="String=Initial Time" type="Group">
          <ModelParameter cn="CN=Root,Model=New Model" value="0" type="Model" simulationType="time"/>
        </ModelParameterGroup>
        <ModelParameterGroup cn="String=Initial Compartment Sizes" type="Group">
          <ModelParameter cn="CN=Root,Model=New Model,Vector=Compartments[compartment]" value="1" type="Compartment" simulationType="fixed"/>
        </ModelParameterGroup>
        <ModelParameterGroup cn="String=Initial Species Values" type="Group">
          <ModelParameter cn="CN=Root,Model=New Model,Vector=Compartments[compartment],Vector=Metabolites[A]" value="6.0221408570000002e+20" type="Species" simulationType="reactions"/>
          <ModelParameter cn="CN=Root,Model=New Model,Vector=Compartments[compartment],Vector=Metabolites[B]" value="6.0221408570000002e+20" type="Species" simulationType="reactions"/>
          <ModelParameter cn="CN=Root,Model=New Model,Vector=Compartments[compartment],Vector=Metabolites[catS]" value="9.6354253712e+18" type="Species" simulationType="reactions"/>
          <ModelParameter cn="CN=Root,Model=New Model,Vector=Compartments[compartment],Vector=Metabolites[intS]" value="0" type="Species" simulationType="reactions"/>
          <ModelParameter cn="CN=Root,Model=New Model,Vector=Compartments[compartment],Vector=Metabolites[intR]" value="0" type="Species" simulationType="reactions"/>
          <ModelParameter cn="CN=Root,Model=New Model,Vector=Compartments[compartment],Vector=Metabolites[catR]" value="2.4088563428e+18" type="Species" simulationType="reactions"/>
          <ModelParameter cn="CN=Root,Model=New Model,Vector=Compartments[compartment],Vector=Metabolites[II(RR)]" value="0" type="Species" simulationType="reactions"/>
          <ModelParameter cn="CN=Root,Model=New Model,Vector=Compartments[compartment],Vector=Metabolites[II(SS)]" value="0" type="Species" simulationType="reactions"/>
          <ModelParameter cn="CN=Root,Model=New Model,Vector=Compartments[compartment],Vector=Metabolites[intRS]" value="0" type="Species" simulationType="reactions"/>
          <ModelParameter cn="CN=Root,Model=New Model,Vector=Compartments[compartment],Vector=Metabolites[intSR]" value="0" type="Species" simulationType="reactions"/>
          <ModelParameter cn="CN=Root,Model=New Model,Vector=Compartments[compartment],Vector=Metabolites[PRR]" value="0" type="Species" simulationType="reactions"/>
          <ModelParameter cn="CN=Root,Model=New Model,Vector=Compartments[compartment],Vector=Metabolites[PRS]" value="0" type="Species" simulationType="reactions"/>
          <ModelParameter cn="CN=Root,Model=New Model,Vector=Compartments[compartment],Vector=Metabolites[PSR]" value="0" type="Species" simulationType="reactions"/>
          <ModelParameter cn="CN=Root,Model=New Model,Vector=Compartments[compartment],Vector=Metabolites[PSS]" value="0" type="Species" simulationType="reactions"/>
        </ModelParameterGroup>
        <ModelParameterGroup cn="String=Initial Global Quantities" type="Group">
          <ModelParameter cn="CN=Root,Model=New Model,Vector=Values[k1]" value="44052.193544436144" type="ModelValue" simulationType="fixed"/>
          <ModelParameter cn="CN=Root,Model=New Model,Vector=Values[k2]" value="4109.6348684009154" type="ModelValue" simulationType="fixed"/>
          <ModelParameter cn="CN=Root,Model=New Model,Vector=Values[kIRS]" value="1.3249075988367721e-05" type="ModelValue" simulationType="fixed"/>
          <ModelParameter cn="CN=Root,Model=New Model,Vector=Values[kISR]" value="119747.31098670905" type="ModelValue" simulationType="fixed"/>
          <ModelParameter cn="CN=Root,Model=New Model,Vector=Values[k3]" value="512283.61238535075" type="ModelValue" simulationType="fixed"/>
          <ModelParameter cn="CN=Root,Model=New Model,Vector=Values[kPSR]" value="0.011391797169967171" type="ModelValue" simulationType="fixed"/>
          <ModelParameter cn="CN=Root,Model=New Model,Vector=Values[kPRS]" value="0.00030570601033107957" type="ModelValue" simulationType="fixed"/>
          <ModelParameter cn="CN=Root,Model=New Model,Vector=Values[k4]" value="2.6938830986802054" type="ModelValue" simulationType="fixed"/>
          <ModelParameter cn="CN=Root,Model=New Model,Vector=Values[k-1]" value="23.585103055343012" type="ModelValue" simulationType="fixed"/>
          <ModelParameter cn="CN=Root,Model=New Model,Vector=Values[k-ISR]" value="9.9999999999999995e-07" type="ModelValue" simulationType="fixed"/>
          <ModelParameter cn="CN=Root,Model=New Model,Vector=Values[k-IRS]" value="1.1064194994606816e-16" type="ModelValue" simulationType="assignment"/>
          <ModelParameter cn="CN=Root,Model=New Model,Vector=Values[k-2]" value="2.2002573332312192" type="ModelValue" simulationType="assignment"/>
          <ModelParameter cn="CN=Root,Model=New Model,Vector=Values[ee4]" value="0" type="ModelValue" simulationType="assignment"/>
          <ModelParameter cn="CN=Root,Model=New Model,Vector=Values[\[intRS\] + \[intSR\]]" value="0" type="ModelValue" simulationType="assignment"/>
        </ModelParameterGroup>
        <ModelParameterGroup cn="String=Kinetic Parameters" type="Group">
          <ModelParameterGroup cn="CN=Root,Model=New Model,Vector=Reactions[A + B + catS \= II(RR) + catS]" type="Reaction">
            <ModelParameter cn="CN=Root,Model=New Model,Vector=Reactions[A + B + catS \= II(RR) + catS],ParameterGroup=Parameters,Parameter=k1" value="4109.6348684009154" type="ReactionParameter" simulationType="assignment">
              <InitialExpression>
                &lt;CN=Root,Model=New Model,Vector=Values[k2],Reference=InitialValue>
              </InitialExpression>
            </ModelParameter>
            <ModelParameter cn="CN=Root,Model=New Model,Vector=Reactions[A + B + catS \= II(RR) + catS],ParameterGroup=Parameters,Parameter=k2" value="2.2002573332312192" type="ReactionParameter" simulationType="assignment">
              <InitialExpression>
                &lt;CN=Root,Model=New Model,Vector=Values[k-2],Reference=InitialValue>
              </InitialExpression>
            </ModelParameter>
          </ModelParameterGroup>
          <ModelParameterGroup cn="CN=Root,Model=New Model,Vector=Reactions[A + B + catR \= II(RR) + catR]" type="Reaction">
            <ModelParameter cn="CN=Root,Model=New Model,Vector=Reactions[A + B + catR \= II(RR) + catR],ParameterGroup=Parameters,Parameter=k1" value="44052.193544436144" type="ReactionParameter" simulationType="assignment">
              <InitialExpression>
                &lt;CN=Root,Model=New Model,Vector=Values[k1],Reference=InitialValue>
              </InitialExpression>
            </ModelParameter>
            <ModelParameter cn="CN=Root,Model=New Model,Vector=Reactions[A + B + catR \= II(RR) + catR],ParameterGroup=Parameters,Parameter=k2" value="23.585103055343012" type="ReactionParameter" simulationType="assignment">
              <InitialExpression>
                &lt;CN=Root,Model=New Model,Vector=Values[k-1],Reference=InitialValue>
              </InitialExpression>
            </ModelParameter>
          </ModelParameterGroup>
          <ModelParameterGroup cn="CN=Root,Model=New Model,Vector=Reactions[A + B + catR \= II(SS) + catR]" type="Reaction">
            <ModelParameter cn="CN=Root,Model=New Model,Vector=Reactions[A + B + catR \= II(SS) + catR],ParameterGroup=Parameters,Parameter=k1" value="4109.6348684009154" type="ReactionParameter" simulationType="assignment">
              <InitialExpression>
                &lt;CN=Root,Model=New Model,Vector=Values[k2],Reference=InitialValue>
              </InitialExpression>
            </ModelParameter>
            <ModelParameter cn="CN=Root,Model=New Model,Vector=Reactions[A + B + catR \= II(SS) + catR],ParameterGroup=Parameters,Parameter=k2" value="2.2002573332312192" type="ReactionParameter" simulationType="assignment">
              <InitialExpression>
                &lt;CN=Root,Model=New Model,Vector=Values[k-2],Reference=InitialValue>
              </InitialExpression>
            </ModelParameter>
          </ModelParameterGroup>
          <ModelParameterGroup cn="CN=Root,Model=New Model,Vector=Reactions[A + B + catS \= intRS + catS]" type="Reaction">
            <ModelParameter cn="CN=Root,Model=New Model,Vector=Reactions[A + B + catS \= intRS + catS],ParameterGroup=Parameters,Parameter=k1" value="1.3249075988367721e-05" type="ReactionParameter" simulationType="assignment">
              <InitialExpression>
                &lt;CN=Root,Model=New Model,Vector=Values[kIRS],Reference=InitialValue>
              </InitialExpression>
            </ModelParameter>
            <ModelParameter cn="CN=Root,Model=New Model,Vector=Reactions[A + B + catS \= intRS + catS],ParameterGroup=Parameters,Parameter=k2" value="1.1064194994606816e-16" type="ReactionParameter" simulationType="assignment">
              <InitialExpression>
                &lt;CN=Root,Model=New Model,Vector=Values[k-IRS],Reference=InitialValue>
              </InitialExpression>
            </ModelParameter>
          </ModelParameterGroup>
          <ModelParameterGroup cn="CN=Root,Model=New Model,Vector=Reactions[A + B + catS \= intSR + catS]" type="Reaction">
            <ModelParameter cn="CN=Root,Model=New Model,Vector=Reactions[A + B + catS \= intSR + catS],ParameterGroup=Parameters,Parameter=k1" value="119747.31098670905" type="ReactionParameter" simulationType="assignment">
              <InitialExpression>
                &lt;CN=Root,Model=New Model,Vector=Values[kISR],Reference=InitialValue>
              </InitialExpression>
            </ModelParameter>
            <ModelParameter cn="CN=Root,Model=New Model,Vector=Reactions[A + B + catS \= intSR + catS],ParameterGroup=Parameters,Parameter=k2" value="9.9999999999999995e-07" type="ReactionParameter" simulationType="assignment">
              <InitialExpression>
                &lt;CN=Root,Model=New Model,Vector=Values[k-ISR],Reference=InitialValue>
              </InitialExpression>
            </ModelParameter>
          </ModelParameterGroup>
          <ModelParameterGroup cn="CN=Root,Model=New Model,Vector=Reactions[A + B + catR \= intRS + catR]" type="Reaction">
            <ModelParameter cn="CN=Root,Model=New Model,Vector=Reactions[A + B + catR \= intRS + catR],ParameterGroup=Parameters,Parameter=k1" value="119747.31098670905" type="ReactionParameter" simulationType="assignment">
              <InitialExpression>
                &lt;CN=Root,Model=New Model,Vector=Values[kISR],Reference=InitialValue>
              </InitialExpression>
            </ModelParameter>
            <ModelParameter cn="CN=Root,Model=New Model,Vector=Reactions[A + B + catR \= intRS + catR],ParameterGroup=Parameters,Parameter=k2" value="9.9999999999999995e-07" type="ReactionParameter" simulationType="assignment">
              <InitialExpression>
                &lt;CN=Root,Model=New Model,Vector=Values[k-ISR],Reference=InitialValue>
              </InitialExpression>
            </ModelParameter>
          </ModelParameterGroup>
          <ModelParameterGroup cn="CN=Root,Model=New Model,Vector=Reactions[A + B + catR \= intSR + catR]" type="Reaction">
            <ModelParameter cn="CN=Root,Model=New Model,Vector=Reactions[A + B + catR \= intSR + catR],ParameterGroup=Parameters,Parameter=k1" value="1.3249075988367721e-05" type="ReactionParameter" simulationType="assignment">
              <InitialExpression>
                &lt;CN=Root,Model=New Model,Vector=Values[kIRS],Reference=InitialValue>
              </InitialExpression>
            </ModelParameter>
            <ModelParameter cn="CN=Root,Model=New Model,Vector=Reactions[A + B + catR \= intSR + catR],ParameterGroup=Parameters,Parameter=k2" value="1.1064194994606816e-16" type="ReactionParameter" simulationType="assignment">
              <InitialExpression>
                &lt;CN=Root,Model=New Model,Vector=Values[k-IRS],Reference=InitialValue>
              </InitialExpression>
            </ModelParameter>
          </ModelParameterGroup>
          <ModelParameterGroup cn="CN=Root,Model=New Model,Vector=Reactions[catS + II(RR) -\> 4(RRRR) + catS]" type="Reaction">
            <ModelParameter cn="CN=Root,Model=New Model,Vector=Reactions[catS + II(RR) -\> 4(RRRR) + catS],ParameterGroup=Parameters,Parameter=k1" value="2.6938830986802054" type="ReactionParameter" simulationType="assignment">
              <InitialExpression>
                &lt;CN=Root,Model=New Model,Vector=Values[k4],Reference=InitialValue>
              </InitialExpression>
            </ModelParameter>
          </ModelParameterGroup>
          <ModelParameterGroup cn="CN=Root,Model=New Model,Vector=Reactions[intSR -\> PSR]" type="Reaction">
            <ModelParameter cn="CN=Root,Model=New Model,Vector=Reactions[intSR -\> PSR],ParameterGroup=Parameters,Parameter=k1" value="0.011391797169967171" type="ReactionParameter" simulationType="assignment">
              <InitialExpression>
                &lt;CN=Root,Model=New Model,Vector=Values[kPSR],Reference=InitialValue>
              </InitialExpression>
            </ModelParameter>
          </ModelParameterGroup>
          <ModelParameterGroup cn="CN=Root,Model=New Model,Vector=Reactions[intRS -\> PRS]" type="Reaction">
            <ModelParameter cn="CN=Root,Model=New Model,Vector=Reactions[intRS -\> PRS],ParameterGroup=Parameters,Parameter=k1" value="0.00030570601033107957" type="ReactionParameter" simulationType="assignment">
              <InitialExpression>
                &lt;CN=Root,Model=New Model,Vector=Values[kPRS],Reference=InitialValue>
              </InitialExpression>
            </ModelParameter>
          </ModelParameterGroup>
          <ModelParameterGroup cn="CN=Root,Model=New Model,Vector=Reactions[catR + II(SS) -\> 4(SSSS) + catR]" type="Reaction">
            <ModelParameter cn="CN=Root,Model=New Model,Vector=Reactions[catR + II(SS) -\> 4(SSSS) + catR],ParameterGroup=Parameters,Parameter=k1" value="512283.61238535075" type="ReactionParameter" simulationType="assignment">
              <InitialExpression>
                &lt;CN=Root,Model=New Model,Vector=Values[k3],Reference=InitialValue>
              </InitialExpression>
            </ModelParameter>
          </ModelParameterGroup>
          <ModelParameterGroup cn="CN=Root,Model=New Model,Vector=Reactions[A + B + catS \= II(SS) + catS]" type="Reaction">
            <ModelParameter cn="CN=Root,Model=New Model,Vector=Reactions[A + B + catS \= II(SS) + catS],ParameterGroup=Parameters,Parameter=k1" value="44052.193544436144" type="ReactionParameter" simulationType="assignment">
              <InitialExpression>
                &lt;CN=Root,Model=New Model,Vector=Values[k1],Reference=InitialValue>
              </InitialExpression>
            </ModelParameter>
            <ModelParameter cn="CN=Root,Model=New Model,Vector=Reactions[A + B + catS \= II(SS) + catS],ParameterGroup=Parameters,Parameter=k2" value="23.585103055343012" type="ReactionParameter" simulationType="assignment">
              <InitialExpression>
                &lt;CN=Root,Model=New Model,Vector=Values[k-1],Reference=InitialValue>
              </InitialExpression>
            </ModelParameter>
          </ModelParameterGroup>
        </ModelParameterGroup>
      </ModelParameterSet>
      <ModelParameterSet key="ModelParameterSet_22" name="PE: 2021-06-23T14:16:26Z Exp: Experiment_4">
        <MiriamAnnotation>
<rdf:RDF xmlns:dcterms="http://purl.org/dc/terms/" xmlns:rdf="http://www.w3.org/1999/02/22-rdf-syntax-ns#">
<rdf:Description rdf:about="#ModelParameterSet_22">
<dcterms:created>
<rdf:Description>
<dcterms:W3CDTF>2021-06-23T14:16:26Z</dcterms:W3CDTF>
</rdf:Description>
</dcterms:created>
</rdf:Description>
</rdf:RDF>
        </MiriamAnnotation>
        <ModelParameterGroup cn="String=Initial Time" type="Group">
          <ModelParameter cn="CN=Root,Model=New Model" value="0" type="Model" simulationType="time"/>
        </ModelParameterGroup>
        <ModelParameterGroup cn="String=Initial Compartment Sizes" type="Group">
          <ModelParameter cn="CN=Root,Model=New Model,Vector=Compartments[compartment]" value="1" type="Compartment" simulationType="fixed"/>
        </ModelParameterGroup>
        <ModelParameterGroup cn="String=Initial Species Values" type="Group">
          <ModelParameter cn="CN=Root,Model=New Model,Vector=Compartments[compartment],Vector=Metabolites[A]" value="6.0221408570000002e+20" type="Species" simulationType="reactions"/>
          <ModelParameter cn="CN=Root,Model=New Model,Vector=Compartments[compartment],Vector=Metabolites[B]" value="6.0221408570000002e+20" type="Species" simulationType="reactions"/>
          <ModelParameter cn="CN=Root,Model=New Model,Vector=Compartments[compartment],Vector=Metabolites[catS]" value="1.0839853542599999e+19" type="Species" simulationType="reactions"/>
          <ModelParameter cn="CN=Root,Model=New Model,Vector=Compartments[compartment],Vector=Metabolites[intS]" value="0" type="Species" simulationType="reactions"/>
          <ModelParameter cn="CN=Root,Model=New Model,Vector=Compartments[compartment],Vector=Metabolites[intR]" value="0" type="Species" simulationType="reactions"/>
          <ModelParameter cn="CN=Root,Model=New Model,Vector=Compartments[compartment],Vector=Metabolites[catR]" value="1.2044281714e+18" type="Species" simulationType="reactions"/>
          <ModelParameter cn="CN=Root,Model=New Model,Vector=Compartments[compartment],Vector=Metabolites[II(RR)]" value="0" type="Species" simulationType="reactions"/>
          <ModelParameter cn="CN=Root,Model=New Model,Vector=Compartments[compartment],Vector=Metabolites[II(SS)]" value="0" type="Species" simulationType="reactions"/>
          <ModelParameter cn="CN=Root,Model=New Model,Vector=Compartments[compartment],Vector=Metabolites[intRS]" value="0" type="Species" simulationType="reactions"/>
          <ModelParameter cn="CN=Root,Model=New Model,Vector=Compartments[compartment],Vector=Metabolites[intSR]" value="0" type="Species" simulationType="reactions"/>
          <ModelParameter cn="CN=Root,Model=New Model,Vector=Compartments[compartment],Vector=Metabolites[PRR]" value="0" type="Species" simulationType="reactions"/>
          <ModelParameter cn="CN=Root,Model=New Model,Vector=Compartments[compartment],Vector=Metabolites[PRS]" value="0" type="Species" simulationType="reactions"/>
          <ModelParameter cn="CN=Root,Model=New Model,Vector=Compartments[compartment],Vector=Metabolites[PSR]" value="0" type="Species" simulationType="reactions"/>
          <ModelParameter cn="CN=Root,Model=New Model,Vector=Compartments[compartment],Vector=Metabolites[PSS]" value="0" type="Species" simulationType="reactions"/>
        </ModelParameterGroup>
        <ModelParameterGroup cn="String=Initial Global Quantities" type="Group">
          <ModelParameter cn="CN=Root,Model=New Model,Vector=Values[k1]" value="44052.193544436144" type="ModelValue" simulationType="fixed"/>
          <ModelParameter cn="CN=Root,Model=New Model,Vector=Values[k2]" value="4109.6348684009154" type="ModelValue" simulationType="fixed"/>
          <ModelParameter cn="CN=Root,Model=New Model,Vector=Values[kIRS]" value="1.3249075988367721e-05" type="ModelValue" simulationType="fixed"/>
          <ModelParameter cn="CN=Root,Model=New Model,Vector=Values[kISR]" value="119747.31098670905" type="ModelValue" simulationType="fixed"/>
          <ModelParameter cn="CN=Root,Model=New Model,Vector=Values[k3]" value="512283.61238535075" type="ModelValue" simulationType="fixed"/>
          <ModelParameter cn="CN=Root,Model=New Model,Vector=Values[kPSR]" value="0.011391797169967171" type="ModelValue" simulationType="fixed"/>
          <ModelParameter cn="CN=Root,Model=New Model,Vector=Values[kPRS]" value="0.00030570601033107957" type="ModelValue" simulationType="fixed"/>
          <ModelParameter cn="CN=Root,Model=New Model,Vector=Values[k4]" value="2.6938830986802054" type="ModelValue" simulationType="fixed"/>
          <ModelParameter cn="CN=Root,Model=New Model,Vector=Values[k-1]" value="23.585103055343012" type="ModelValue" simulationType="fixed"/>
          <ModelParameter cn="CN=Root,Model=New Model,Vector=Values[k-ISR]" value="9.9999999999999995e-07" type="ModelValue" simulationType="fixed"/>
          <ModelParameter cn="CN=Root,Model=New Model,Vector=Values[k-IRS]" value="1.1064194994606816e-16" type="ModelValue" simulationType="assignment"/>
          <ModelParameter cn="CN=Root,Model=New Model,Vector=Values[k-2]" value="2.2002573332312192" type="ModelValue" simulationType="assignment"/>
          <ModelParameter cn="CN=Root,Model=New Model,Vector=Values[ee4]" value="0" type="ModelValue" simulationType="assignment"/>
          <ModelParameter cn="CN=Root,Model=New Model,Vector=Values[\[intRS\] + \[intSR\]]" value="0" type="ModelValue" simulationType="assignment"/>
        </ModelParameterGroup>
        <ModelParameterGroup cn="String=Kinetic Parameters" type="Group">
          <ModelParameterGroup cn="CN=Root,Model=New Model,Vector=Reactions[A + B + catS \= II(RR) + catS]" type="Reaction">
            <ModelParameter cn="CN=Root,Model=New Model,Vector=Reactions[A + B + catS \= II(RR) + catS],ParameterGroup=Parameters,Parameter=k1" value="4109.6348684009154" type="ReactionParameter" simulationType="assignment">
              <InitialExpression>
                &lt;CN=Root,Model=New Model,Vector=Values[k2],Reference=InitialValue>
              </InitialExpression>
            </ModelParameter>
            <ModelParameter cn="CN=Root,Model=New Model,Vector=Reactions[A + B + catS \= II(RR) + catS],ParameterGroup=Parameters,Parameter=k2" value="2.2002573332312192" type="ReactionParameter" simulationType="assignment">
              <InitialExpression>
                &lt;CN=Root,Model=New Model,Vector=Values[k-2],Reference=InitialValue>
              </InitialExpression>
            </ModelParameter>
          </ModelParameterGroup>
          <ModelParameterGroup cn="CN=Root,Model=New Model,Vector=Reactions[A + B + catR \= II(RR) + catR]" type="Reaction">
            <ModelParameter cn="CN=Root,Model=New Model,Vector=Reactions[A + B + catR \= II(RR) + catR],ParameterGroup=Parameters,Parameter=k1" value="44052.193544436144" type="ReactionParameter" simulationType="assignment">
              <InitialExpression>
                &lt;CN=Root,Model=New Model,Vector=Values[k1],Reference=InitialValue>
              </InitialExpression>
            </ModelParameter>
            <ModelParameter cn="CN=Root,Model=New Model,Vector=Reactions[A + B + catR \= II(RR) + catR],ParameterGroup=Parameters,Parameter=k2" value="23.585103055343012" type="ReactionParameter" simulationType="assignment">
              <InitialExpression>
                &lt;CN=Root,Model=New Model,Vector=Values[k-1],Reference=InitialValue>
              </InitialExpression>
            </ModelParameter>
          </ModelParameterGroup>
          <ModelParameterGroup cn="CN=Root,Model=New Model,Vector=Reactions[A + B + catR \= II(SS) + catR]" type="Reaction">
            <ModelParameter cn="CN=Root,Model=New Model,Vector=Reactions[A + B + catR \= II(SS) + catR],ParameterGroup=Parameters,Parameter=k1" value="4109.6348684009154" type="ReactionParameter" simulationType="assignment">
              <InitialExpression>
                &lt;CN=Root,Model=New Model,Vector=Values[k2],Reference=InitialValue>
              </InitialExpression>
            </ModelParameter>
            <ModelParameter cn="CN=Root,Model=New Model,Vector=Reactions[A + B + catR \= II(SS) + catR],ParameterGroup=Parameters,Parameter=k2" value="2.2002573332312192" type="ReactionParameter" simulationType="assignment">
              <InitialExpression>
                &lt;CN=Root,Model=New Model,Vector=Values[k-2],Reference=InitialValue>
              </InitialExpression>
            </ModelParameter>
          </ModelParameterGroup>
          <ModelParameterGroup cn="CN=Root,Model=New Model,Vector=Reactions[A + B + catS \= intRS + catS]" type="Reaction">
            <ModelParameter cn="CN=Root,Model=New Model,Vector=Reactions[A + B + catS \= intRS + catS],ParameterGroup=Parameters,Parameter=k1" value="1.3249075988367721e-05" type="ReactionParameter" simulationType="assignment">
              <InitialExpression>
                &lt;CN=Root,Model=New Model,Vector=Values[kIRS],Reference=InitialValue>
              </InitialExpression>
            </ModelParameter>
            <ModelParameter cn="CN=Root,Model=New Model,Vector=Reactions[A + B + catS \= intRS + catS],ParameterGroup=Parameters,Parameter=k2" value="1.1064194994606816e-16" type="ReactionParameter" simulationType="assignment">
              <InitialExpression>
                &lt;CN=Root,Model=New Model,Vector=Values[k-IRS],Reference=InitialValue>
              </InitialExpression>
            </ModelParameter>
          </ModelParameterGroup>
          <ModelParameterGroup cn="CN=Root,Model=New Model,Vector=Reactions[A + B + catS \= intSR + catS]" type="Reaction">
            <ModelParameter cn="CN=Root,Model=New Model,Vector=Reactions[A + B + catS \= intSR + catS],ParameterGroup=Parameters,Parameter=k1" value="119747.31098670905" type="ReactionParameter" simulationType="assignment">
              <InitialExpression>
                &lt;CN=Root,Model=New Model,Vector=Values[kISR],Reference=InitialValue>
              </InitialExpression>
            </ModelParameter>
            <ModelParameter cn="CN=Root,Model=New Model,Vector=Reactions[A + B + catS \= intSR + catS],ParameterGroup=Parameters,Parameter=k2" value="9.9999999999999995e-07" type="ReactionParameter" simulationType="assignment">
              <InitialExpression>
                &lt;CN=Root,Model=New Model,Vector=Values[k-ISR],Reference=InitialValue>
              </InitialExpression>
            </ModelParameter>
          </ModelParameterGroup>
          <ModelParameterGroup cn="CN=Root,Model=New Model,Vector=Reactions[A + B + catR \= intRS + catR]" type="Reaction">
            <ModelParameter cn="CN=Root,Model=New Model,Vector=Reactions[A + B + catR \= intRS + catR],ParameterGroup=Parameters,Parameter=k1" value="119747.31098670905" type="ReactionParameter" simulationType="assignment">
              <InitialExpression>
                &lt;CN=Root,Model=New Model,Vector=Values[kISR],Reference=InitialValue>
              </InitialExpression>
            </ModelParameter>
            <ModelParameter cn="CN=Root,Model=New Model,Vector=Reactions[A + B + catR \= intRS + catR],ParameterGroup=Parameters,Parameter=k2" value="9.9999999999999995e-07" type="ReactionParameter" simulationType="assignment">
              <InitialExpression>
                &lt;CN=Root,Model=New Model,Vector=Values[k-ISR],Reference=InitialValue>
              </InitialExpression>
            </ModelParameter>
          </ModelParameterGroup>
          <ModelParameterGroup cn="CN=Root,Model=New Model,Vector=Reactions[A + B + catR \= intSR + catR]" type="Reaction">
            <ModelParameter cn="CN=Root,Model=New Model,Vector=Reactions[A + B + catR \= intSR + catR],ParameterGroup=Parameters,Parameter=k1" value="1.3249075988367721e-05" type="ReactionParameter" simulationType="assignment">
              <InitialExpression>
                &lt;CN=Root,Model=New Model,Vector=Values[kIRS],Reference=InitialValue>
              </InitialExpression>
            </ModelParameter>
            <ModelParameter cn="CN=Root,Model=New Model,Vector=Reactions[A + B + catR \= intSR + catR],ParameterGroup=Parameters,Parameter=k2" value="1.1064194994606816e-16" type="ReactionParameter" simulationType="assignment">
              <InitialExpression>
                &lt;CN=Root,Model=New Model,Vector=Values[k-IRS],Reference=InitialValue>
              </InitialExpression>
            </ModelParameter>
          </ModelParameterGroup>
          <ModelParameterGroup cn="CN=Root,Model=New Model,Vector=Reactions[catS + II(RR) -\> 4(RRRR) + catS]" type="Reaction">
            <ModelParameter cn="CN=Root,Model=New Model,Vector=Reactions[catS + II(RR) -\> 4(RRRR) + catS],ParameterGroup=Parameters,Parameter=k1" value="2.6938830986802054" type="ReactionParameter" simulationType="assignment">
              <InitialExpression>
                &lt;CN=Root,Model=New Model,Vector=Values[k4],Reference=InitialValue>
              </InitialExpression>
            </ModelParameter>
          </ModelParameterGroup>
          <ModelParameterGroup cn="CN=Root,Model=New Model,Vector=Reactions[intSR -\> PSR]" type="Reaction">
            <ModelParameter cn="CN=Root,Model=New Model,Vector=Reactions[intSR -\> PSR],ParameterGroup=Parameters,Parameter=k1" value="0.011391797169967171" type="ReactionParameter" simulationType="assignment">
              <InitialExpression>
                &lt;CN=Root,Model=New Model,Vector=Values[kPSR],Reference=InitialValue>
              </InitialExpression>
            </ModelParameter>
          </ModelParameterGroup>
          <ModelParameterGroup cn="CN=Root,Model=New Model,Vector=Reactions[intRS -\> PRS]" type="Reaction">
            <ModelParameter cn="CN=Root,Model=New Model,Vector=Reactions[intRS -\> PRS],ParameterGroup=Parameters,Parameter=k1" value="0.00030570601033107957" type="ReactionParameter" simulationType="assignment">
              <InitialExpression>
                &lt;CN=Root,Model=New Model,Vector=Values[kPRS],Reference=InitialValue>
              </InitialExpression>
            </ModelParameter>
          </ModelParameterGroup>
          <ModelParameterGroup cn="CN=Root,Model=New Model,Vector=Reactions[catR + II(SS) -\> 4(SSSS) + catR]" type="Reaction">
            <ModelParameter cn="CN=Root,Model=New Model,Vector=Reactions[catR + II(SS) -\> 4(SSSS) + catR],ParameterGroup=Parameters,Parameter=k1" value="512283.61238535075" type="ReactionParameter" simulationType="assignment">
              <InitialExpression>
                &lt;CN=Root,Model=New Model,Vector=Values[k3],Reference=InitialValue>
              </InitialExpression>
            </ModelParameter>
          </ModelParameterGroup>
          <ModelParameterGroup cn="CN=Root,Model=New Model,Vector=Reactions[A + B + catS \= II(SS) + catS]" type="Reaction">
            <ModelParameter cn="CN=Root,Model=New Model,Vector=Reactions[A + B + catS \= II(SS) + catS],ParameterGroup=Parameters,Parameter=k1" value="44052.193544436144" type="ReactionParameter" simulationType="assignment">
              <InitialExpression>
                &lt;CN=Root,Model=New Model,Vector=Values[k1],Reference=InitialValue>
              </InitialExpression>
            </ModelParameter>
            <ModelParameter cn="CN=Root,Model=New Model,Vector=Reactions[A + B + catS \= II(SS) + catS],ParameterGroup=Parameters,Parameter=k2" value="23.585103055343012" type="ReactionParameter" simulationType="assignment">
              <InitialExpression>
                &lt;CN=Root,Model=New Model,Vector=Values[k-1],Reference=InitialValue>
              </InitialExpression>
            </ModelParameter>
          </ModelParameterGroup>
        </ModelParameterGroup>
      </ModelParameterSet>
      <ModelParameterSet key="ModelParameterSet_23" name="PE: 2021-06-23T14:27:06Z Exp: Original">
        <MiriamAnnotation>
<rdf:RDF xmlns:dcterms="http://purl.org/dc/terms/" xmlns:rdf="http://www.w3.org/1999/02/22-rdf-syntax-ns#">
<rdf:Description rdf:about="#ModelParameterSet_23">
<dcterms:created>
<rdf:Description>
<dcterms:W3CDTF>2021-06-23T14:27:06Z</dcterms:W3CDTF>
</rdf:Description>
</dcterms:created>
</rdf:Description>
</rdf:RDF>
        </MiriamAnnotation>
        <ModelParameterGroup cn="String=Initial Time" type="Group">
          <ModelParameter cn="CN=Root,Model=New Model" value="0" type="Model" simulationType="time"/>
        </ModelParameterGroup>
        <ModelParameterGroup cn="String=Initial Compartment Sizes" type="Group">
          <ModelParameter cn="CN=Root,Model=New Model,Vector=Compartments[compartment]" value="1" type="Compartment" simulationType="fixed"/>
        </ModelParameterGroup>
        <ModelParameterGroup cn="String=Initial Species Values" type="Group">
          <ModelParameter cn="CN=Root,Model=New Model,Vector=Compartments[compartment],Vector=Metabolites[A]" value="6.0221408570000002e+20" type="Species" simulationType="reactions"/>
          <ModelParameter cn="CN=Root,Model=New Model,Vector=Compartments[compartment],Vector=Metabolites[B]" value="6.0221408570000002e+20" type="Species" simulationType="reactions"/>
          <ModelParameter cn="CN=Root,Model=New Model,Vector=Compartments[compartment],Vector=Metabolites[catS]" value="7.2265690284e+18" type="Species" simulationType="reactions"/>
          <ModelParameter cn="CN=Root,Model=New Model,Vector=Compartments[compartment],Vector=Metabolites[intS]" value="0" type="Species" simulationType="reactions"/>
          <ModelParameter cn="CN=Root,Model=New Model,Vector=Compartments[compartment],Vector=Metabolites[intR]" value="0" type="Species" simulationType="reactions"/>
          <ModelParameter cn="CN=Root,Model=New Model,Vector=Compartments[compartment],Vector=Metabolites[catR]" value="4.8177126856e+18" type="Species" simulationType="reactions"/>
          <ModelParameter cn="CN=Root,Model=New Model,Vector=Compartments[compartment],Vector=Metabolites[II(RR)]" value="0" type="Species" simulationType="reactions"/>
          <ModelParameter cn="CN=Root,Model=New Model,Vector=Compartments[compartment],Vector=Metabolites[II(SS)]" value="0" type="Species" simulationType="reactions"/>
          <ModelParameter cn="CN=Root,Model=New Model,Vector=Compartments[compartment],Vector=Metabolites[intRS]" value="0" type="Species" simulationType="reactions"/>
          <ModelParameter cn="CN=Root,Model=New Model,Vector=Compartments[compartment],Vector=Metabolites[intSR]" value="0" type="Species" simulationType="reactions"/>
          <ModelParameter cn="CN=Root,Model=New Model,Vector=Compartments[compartment],Vector=Metabolites[PRR]" value="0" type="Species" simulationType="reactions"/>
          <ModelParameter cn="CN=Root,Model=New Model,Vector=Compartments[compartment],Vector=Metabolites[PRS]" value="0" type="Species" simulationType="reactions"/>
          <ModelParameter cn="CN=Root,Model=New Model,Vector=Compartments[compartment],Vector=Metabolites[PSR]" value="0" type="Species" simulationType="reactions"/>
          <ModelParameter cn="CN=Root,Model=New Model,Vector=Compartments[compartment],Vector=Metabolites[PSS]" value="0" type="Species" simulationType="reactions"/>
        </ModelParameterGroup>
        <ModelParameterGroup cn="String=Initial Global Quantities" type="Group">
          <ModelParameter cn="CN=Root,Model=New Model,Vector=Values[k1]" value="44052.193544436144" type="ModelValue" simulationType="fixed"/>
          <ModelParameter cn="CN=Root,Model=New Model,Vector=Values[k2]" value="4109.6348684009154" type="ModelValue" simulationType="fixed"/>
          <ModelParameter cn="CN=Root,Model=New Model,Vector=Values[kIRS]" value="1.3249075988367721e-05" type="ModelValue" simulationType="fixed"/>
          <ModelParameter cn="CN=Root,Model=New Model,Vector=Values[kISR]" value="119747.31098670905" type="ModelValue" simulationType="fixed"/>
          <ModelParameter cn="CN=Root,Model=New Model,Vector=Values[k3]" value="512283.61238535075" type="ModelValue" simulationType="fixed"/>
          <ModelParameter cn="CN=Root,Model=New Model,Vector=Values[kPSR]" value="0.011391797169967171" type="ModelValue" simulationType="fixed"/>
          <ModelParameter cn="CN=Root,Model=New Model,Vector=Values[kPRS]" value="0.00030570601033107957" type="ModelValue" simulationType="fixed"/>
          <ModelParameter cn="CN=Root,Model=New Model,Vector=Values[k4]" value="2.6938830986802054" type="ModelValue" simulationType="fixed"/>
          <ModelParameter cn="CN=Root,Model=New Model,Vector=Values[k-1]" value="23.585103055343012" type="ModelValue" simulationType="fixed"/>
          <ModelParameter cn="CN=Root,Model=New Model,Vector=Values[k-ISR]" value="9.9999999999999995e-07" type="ModelValue" simulationType="fixed"/>
          <ModelParameter cn="CN=Root,Model=New Model,Vector=Values[k-IRS]" value="1.1064194994606816e-16" type="ModelValue" simulationType="assignment"/>
          <ModelParameter cn="CN=Root,Model=New Model,Vector=Values[k-2]" value="2.2002573332312192" type="ModelValue" simulationType="assignment"/>
          <ModelParameter cn="CN=Root,Model=New Model,Vector=Values[ee4]" value="0" type="ModelValue" simulationType="assignment"/>
          <ModelParameter cn="CN=Root,Model=New Model,Vector=Values[\[intRS\] + \[intSR\]]" value="0" type="ModelValue" simulationType="assignment"/>
        </ModelParameterGroup>
        <ModelParameterGroup cn="String=Kinetic Parameters" type="Group">
          <ModelParameterGroup cn="CN=Root,Model=New Model,Vector=Reactions[A + B + catS \= II(RR) + catS]" type="Reaction">
            <ModelParameter cn="CN=Root,Model=New Model,Vector=Reactions[A + B + catS \= II(RR) + catS],ParameterGroup=Parameters,Parameter=k1" value="4109.6348684009154" type="ReactionParameter" simulationType="assignment">
              <InitialExpression>
                &lt;CN=Root,Model=New Model,Vector=Values[k2],Reference=InitialValue>
              </InitialExpression>
            </ModelParameter>
            <ModelParameter cn="CN=Root,Model=New Model,Vector=Reactions[A + B + catS \= II(RR) + catS],ParameterGroup=Parameters,Parameter=k2" value="2.2002573332312192" type="ReactionParameter" simulationType="assignment">
              <InitialExpression>
                &lt;CN=Root,Model=New Model,Vector=Values[k-2],Reference=InitialValue>
              </InitialExpression>
            </ModelParameter>
          </ModelParameterGroup>
          <ModelParameterGroup cn="CN=Root,Model=New Model,Vector=Reactions[A + B + catR \= II(RR) + catR]" type="Reaction">
            <ModelParameter cn="CN=Root,Model=New Model,Vector=Reactions[A + B + catR \= II(RR) + catR],ParameterGroup=Parameters,Parameter=k1" value="44052.193544436144" type="ReactionParameter" simulationType="assignment">
              <InitialExpression>
                &lt;CN=Root,Model=New Model,Vector=Values[k1],Reference=InitialValue>
              </InitialExpression>
            </ModelParameter>
            <ModelParameter cn="CN=Root,Model=New Model,Vector=Reactions[A + B + catR \= II(RR) + catR],ParameterGroup=Parameters,Parameter=k2" value="23.585103055343012" type="ReactionParameter" simulationType="assignment">
              <InitialExpression>
                &lt;CN=Root,Model=New Model,Vector=Values[k-1],Reference=InitialValue>
              </InitialExpression>
            </ModelParameter>
          </ModelParameterGroup>
          <ModelParameterGroup cn="CN=Root,Model=New Model,Vector=Reactions[A + B + catR \= II(SS) + catR]" type="Reaction">
            <ModelParameter cn="CN=Root,Model=New Model,Vector=Reactions[A + B + catR \= II(SS) + catR],ParameterGroup=Parameters,Parameter=k1" value="4109.6348684009154" type="ReactionParameter" simulationType="assignment">
              <InitialExpression>
                &lt;CN=Root,Model=New Model,Vector=Values[k2],Reference=InitialValue>
              </InitialExpression>
            </ModelParameter>
            <ModelParameter cn="CN=Root,Model=New Model,Vector=Reactions[A + B + catR \= II(SS) + catR],ParameterGroup=Parameters,Parameter=k2" value="2.2002573332312192" type="ReactionParameter" simulationType="assignment">
              <InitialExpression>
                &lt;CN=Root,Model=New Model,Vector=Values[k-2],Reference=InitialValue>
              </InitialExpression>
            </ModelParameter>
          </ModelParameterGroup>
          <ModelParameterGroup cn="CN=Root,Model=New Model,Vector=Reactions[A + B + catS \= intRS + catS]" type="Reaction">
            <ModelParameter cn="CN=Root,Model=New Model,Vector=Reactions[A + B + catS \= intRS + catS],ParameterGroup=Parameters,Parameter=k1" value="1.3249075988367721e-05" type="ReactionParameter" simulationType="assignment">
              <InitialExpression>
                &lt;CN=Root,Model=New Model,Vector=Values[kIRS],Reference=InitialValue>
              </InitialExpression>
            </ModelParameter>
            <ModelParameter cn="CN=Root,Model=New Model,Vector=Reactions[A + B + catS \= intRS + catS],ParameterGroup=Parameters,Parameter=k2" value="1.1064194994606816e-16" type="ReactionParameter" simulationType="assignment">
              <InitialExpression>
                &lt;CN=Root,Model=New Model,Vector=Values[k-IRS],Reference=InitialValue>
              </InitialExpression>
            </ModelParameter>
          </ModelParameterGroup>
          <ModelParameterGroup cn="CN=Root,Model=New Model,Vector=Reactions[A + B + catS \= intSR + catS]" type="Reaction">
            <ModelParameter cn="CN=Root,Model=New Model,Vector=Reactions[A + B + catS \= intSR + catS],ParameterGroup=Parameters,Parameter=k1" value="119747.31098670905" type="ReactionParameter" simulationType="assignment">
              <InitialExpression>
                &lt;CN=Root,Model=New Model,Vector=Values[kISR],Reference=InitialValue>
              </InitialExpression>
            </ModelParameter>
            <ModelParameter cn="CN=Root,Model=New Model,Vector=Reactions[A + B + catS \= intSR + catS],ParameterGroup=Parameters,Parameter=k2" value="9.9999999999999995e-07" type="ReactionParameter" simulationType="assignment">
              <InitialExpression>
                &lt;CN=Root,Model=New Model,Vector=Values[k-ISR],Reference=InitialValue>
              </InitialExpression>
            </ModelParameter>
          </ModelParameterGroup>
          <ModelParameterGroup cn="CN=Root,Model=New Model,Vector=Reactions[A + B + catR \= intRS + catR]" type="Reaction">
            <ModelParameter cn="CN=Root,Model=New Model,Vector=Reactions[A + B + catR \= intRS + catR],ParameterGroup=Parameters,Parameter=k1" value="119747.31098670905" type="ReactionParameter" simulationType="assignment">
              <InitialExpression>
                &lt;CN=Root,Model=New Model,Vector=Values[kISR],Reference=InitialValue>
              </InitialExpression>
            </ModelParameter>
            <ModelParameter cn="CN=Root,Model=New Model,Vector=Reactions[A + B + catR \= intRS + catR],ParameterGroup=Parameters,Parameter=k2" value="9.9999999999999995e-07" type="ReactionParameter" simulationType="assignment">
              <InitialExpression>
                &lt;CN=Root,Model=New Model,Vector=Values[k-ISR],Reference=InitialValue>
              </InitialExpression>
            </ModelParameter>
          </ModelParameterGroup>
          <ModelParameterGroup cn="CN=Root,Model=New Model,Vector=Reactions[A + B + catR \= intSR + catR]" type="Reaction">
            <ModelParameter cn="CN=Root,Model=New Model,Vector=Reactions[A + B + catR \= intSR + catR],ParameterGroup=Parameters,Parameter=k1" value="1.3249075988367721e-05" type="ReactionParameter" simulationType="assignment">
              <InitialExpression>
                &lt;CN=Root,Model=New Model,Vector=Values[kIRS],Reference=InitialValue>
              </InitialExpression>
            </ModelParameter>
            <ModelParameter cn="CN=Root,Model=New Model,Vector=Reactions[A + B + catR \= intSR + catR],ParameterGroup=Parameters,Parameter=k2" value="1.1064194994606816e-16" type="ReactionParameter" simulationType="assignment">
              <InitialExpression>
                &lt;CN=Root,Model=New Model,Vector=Values[k-IRS],Reference=InitialValue>
              </InitialExpression>
            </ModelParameter>
          </ModelParameterGroup>
          <ModelParameterGroup cn="CN=Root,Model=New Model,Vector=Reactions[catS + II(RR) -\> 4(RRRR) + catS]" type="Reaction">
            <ModelParameter cn="CN=Root,Model=New Model,Vector=Reactions[catS + II(RR) -\> 4(RRRR) + catS],ParameterGroup=Parameters,Parameter=k1" value="2.6938830986802054" type="ReactionParameter" simulationType="assignment">
              <InitialExpression>
                &lt;CN=Root,Model=New Model,Vector=Values[k4],Reference=InitialValue>
              </InitialExpression>
            </ModelParameter>
          </ModelParameterGroup>
          <ModelParameterGroup cn="CN=Root,Model=New Model,Vector=Reactions[intSR -\> PSR]" type="Reaction">
            <ModelParameter cn="CN=Root,Model=New Model,Vector=Reactions[intSR -\> PSR],ParameterGroup=Parameters,Parameter=k1" value="0.011391797169967171" type="ReactionParameter" simulationType="assignment">
              <InitialExpression>
                &lt;CN=Root,Model=New Model,Vector=Values[kPSR],Reference=InitialValue>
              </InitialExpression>
            </ModelParameter>
          </ModelParameterGroup>
          <ModelParameterGroup cn="CN=Root,Model=New Model,Vector=Reactions[intRS -\> PRS]" type="Reaction">
            <ModelParameter cn="CN=Root,Model=New Model,Vector=Reactions[intRS -\> PRS],ParameterGroup=Parameters,Parameter=k1" value="0.00030570601033107957" type="ReactionParameter" simulationType="assignment">
              <InitialExpression>
                &lt;CN=Root,Model=New Model,Vector=Values[kPRS],Reference=InitialValue>
              </InitialExpression>
            </ModelParameter>
          </ModelParameterGroup>
          <ModelParameterGroup cn="CN=Root,Model=New Model,Vector=Reactions[catR + II(SS) -\> 4(SSSS) + catR]" type="Reaction">
            <ModelParameter cn="CN=Root,Model=New Model,Vector=Reactions[catR + II(SS) -\> 4(SSSS) + catR],ParameterGroup=Parameters,Parameter=k1" value="512283.61238535075" type="ReactionParameter" simulationType="assignment">
              <InitialExpression>
                &lt;CN=Root,Model=New Model,Vector=Values[k3],Reference=InitialValue>
              </InitialExpression>
            </ModelParameter>
          </ModelParameterGroup>
          <ModelParameterGroup cn="CN=Root,Model=New Model,Vector=Reactions[A + B + catS \= II(SS) + catS]" type="Reaction">
            <ModelParameter cn="CN=Root,Model=New Model,Vector=Reactions[A + B + catS \= II(SS) + catS],ParameterGroup=Parameters,Parameter=k1" value="44052.193544436144" type="ReactionParameter" simulationType="assignment">
              <InitialExpression>
                &lt;CN=Root,Model=New Model,Vector=Values[k1],Reference=InitialValue>
              </InitialExpression>
            </ModelParameter>
            <ModelParameter cn="CN=Root,Model=New Model,Vector=Reactions[A + B + catS \= II(SS) + catS],ParameterGroup=Parameters,Parameter=k2" value="23.585103055343012" type="ReactionParameter" simulationType="assignment">
              <InitialExpression>
                &lt;CN=Root,Model=New Model,Vector=Values[k-1],Reference=InitialValue>
              </InitialExpression>
            </ModelParameter>
          </ModelParameterGroup>
        </ModelParameterGroup>
      </ModelParameterSet>
      <ModelParameterSet key="ModelParameterSet_24" name="PE: 2021-06-23T14:27:06Z Exp: Experiment">
        <MiriamAnnotation>
<rdf:RDF xmlns:dcterms="http://purl.org/dc/terms/" xmlns:rdf="http://www.w3.org/1999/02/22-rdf-syntax-ns#">
<rdf:Description rdf:about="#ModelParameterSet_24">
<dcterms:created>
<rdf:Description>
<dcterms:W3CDTF>2021-06-23T14:27:06Z</dcterms:W3CDTF>
</rdf:Description>
</dcterms:created>
</rdf:Description>
</rdf:RDF>
        </MiriamAnnotation>
        <ModelParameterGroup cn="String=Initial Time" type="Group">
          <ModelParameter cn="CN=Root,Model=New Model" value="0" type="Model" simulationType="time"/>
        </ModelParameterGroup>
        <ModelParameterGroup cn="String=Initial Compartment Sizes" type="Group">
          <ModelParameter cn="CN=Root,Model=New Model,Vector=Compartments[compartment]" value="1" type="Compartment" simulationType="fixed"/>
        </ModelParameterGroup>
        <ModelParameterGroup cn="String=Initial Species Values" type="Group">
          <ModelParameter cn="CN=Root,Model=New Model,Vector=Compartments[compartment],Vector=Metabolites[A]" value="6.0221408570000002e+20" type="Species" simulationType="reactions"/>
          <ModelParameter cn="CN=Root,Model=New Model,Vector=Compartments[compartment],Vector=Metabolites[B]" value="6.0221408570000002e+20" type="Species" simulationType="reactions"/>
          <ModelParameter cn="CN=Root,Model=New Model,Vector=Compartments[compartment],Vector=Metabolites[catS]" value="6.0221408570000005e+18" type="Species" simulationType="reactions"/>
          <ModelParameter cn="CN=Root,Model=New Model,Vector=Compartments[compartment],Vector=Metabolites[intS]" value="0" type="Species" simulationType="reactions"/>
          <ModelParameter cn="CN=Root,Model=New Model,Vector=Compartments[compartment],Vector=Metabolites[intR]" value="0" type="Species" simulationType="reactions"/>
          <ModelParameter cn="CN=Root,Model=New Model,Vector=Compartments[compartment],Vector=Metabolites[catR]" value="6.0221408570000005e+18" type="Species" simulationType="reactions"/>
          <ModelParameter cn="CN=Root,Model=New Model,Vector=Compartments[compartment],Vector=Metabolites[II(RR)]" value="0" type="Species" simulationType="reactions"/>
          <ModelParameter cn="CN=Root,Model=New Model,Vector=Compartments[compartment],Vector=Metabolites[II(SS)]" value="0" type="Species" simulationType="reactions"/>
          <ModelParameter cn="CN=Root,Model=New Model,Vector=Compartments[compartment],Vector=Metabolites[intRS]" value="0" type="Species" simulationType="reactions"/>
          <ModelParameter cn="CN=Root,Model=New Model,Vector=Compartments[compartment],Vector=Metabolites[intSR]" value="0" type="Species" simulationType="reactions"/>
          <ModelParameter cn="CN=Root,Model=New Model,Vector=Compartments[compartment],Vector=Metabolites[PRR]" value="0" type="Species" simulationType="reactions"/>
          <ModelParameter cn="CN=Root,Model=New Model,Vector=Compartments[compartment],Vector=Metabolites[PRS]" value="0" type="Species" simulationType="reactions"/>
          <ModelParameter cn="CN=Root,Model=New Model,Vector=Compartments[compartment],Vector=Metabolites[PSR]" value="0" type="Species" simulationType="reactions"/>
          <ModelParameter cn="CN=Root,Model=New Model,Vector=Compartments[compartment],Vector=Metabolites[PSS]" value="0" type="Species" simulationType="reactions"/>
        </ModelParameterGroup>
        <ModelParameterGroup cn="String=Initial Global Quantities" type="Group">
          <ModelParameter cn="CN=Root,Model=New Model,Vector=Values[k1]" value="147070.47708231598" type="ModelValue" simulationType="fixed"/>
          <ModelParameter cn="CN=Root,Model=New Model,Vector=Values[k2]" value="12573.036536676766" type="ModelValue" simulationType="fixed"/>
          <ModelParameter cn="CN=Root,Model=New Model,Vector=Values[kIRS]" value="0.00015644256394853513" type="ModelValue" simulationType="fixed"/>
          <ModelParameter cn="CN=Root,Model=New Model,Vector=Values[kISR]" value="401203.93567451974" type="ModelValue" simulationType="fixed"/>
          <ModelParameter cn="CN=Root,Model=New Model,Vector=Values[k3]" value="989968.19312190718" type="ModelValue" simulationType="fixed"/>
          <ModelParameter cn="CN=Root,Model=New Model,Vector=Values[kPSR]" value="0.078931601608035071" type="ModelValue" simulationType="fixed"/>
          <ModelParameter cn="CN=Root,Model=New Model,Vector=Values[kPRS]" value="0.010345319925777988" type="ModelValue" simulationType="fixed"/>
          <ModelParameter cn="CN=Root,Model=New Model,Vector=Values[k4]" value="40.732462129313596" type="ModelValue" simulationType="fixed"/>
          <ModelParameter cn="CN=Root,Model=New Model,Vector=Values[k-1]" value="0.04817194855054082" type="ModelValue" simulationType="fixed"/>
          <ModelParameter cn="CN=Root,Model=New Model,Vector=Values[k-ISR]" value="9.9999999999999995e-07" type="ModelValue" simulationType="fixed"/>
          <ModelParameter cn="CN=Root,Model=New Model,Vector=Values[k-IRS]" value="3.8993277492534506e-16" type="ModelValue" simulationType="assignment"/>
          <ModelParameter cn="CN=Root,Model=New Model,Vector=Values[k-2]" value="0.0041182138059555505" type="ModelValue" simulationType="assignment"/>
          <ModelParameter cn="CN=Root,Model=New Model,Vector=Values[ee4]" value="0" type="ModelValue" simulationType="assignment"/>
          <ModelParameter cn="CN=Root,Model=New Model,Vector=Values[\[intRS\] + \[intSR\]]" value="0" type="ModelValue" simulationType="assignment"/>
        </ModelParameterGroup>
        <ModelParameterGroup cn="String=Kinetic Parameters" type="Group">
          <ModelParameterGroup cn="CN=Root,Model=New Model,Vector=Reactions[A + B + catS \= II(RR) + catS]" type="Reaction">
            <ModelParameter cn="CN=Root,Model=New Model,Vector=Reactions[A + B + catS \= II(RR) + catS],ParameterGroup=Parameters,Parameter=k1" value="12573.036536676766" type="ReactionParameter" simulationType="assignment">
              <InitialExpression>
                &lt;CN=Root,Model=New Model,Vector=Values[k2],Reference=InitialValue>
              </InitialExpression>
            </ModelParameter>
            <ModelParameter cn="CN=Root,Model=New Model,Vector=Reactions[A + B + catS \= II(RR) + catS],ParameterGroup=Parameters,Parameter=k2" value="0.0041182138059555505" type="ReactionParameter" simulationType="assignment">
              <InitialExpression>
                &lt;CN=Root,Model=New Model,Vector=Values[k-2],Reference=InitialValue>
              </InitialExpression>
            </ModelParameter>
          </ModelParameterGroup>
          <ModelParameterGroup cn="CN=Root,Model=New Model,Vector=Reactions[A + B + catR \= II(RR) + catR]" type="Reaction">
            <ModelParameter cn="CN=Root,Model=New Model,Vector=Reactions[A + B + catR \= II(RR) + catR],ParameterGroup=Parameters,Parameter=k1" value="147070.47708231598" type="ReactionParameter" simulationType="assignment">
              <InitialExpression>
                &lt;CN=Root,Model=New Model,Vector=Values[k1],Reference=InitialValue>
              </InitialExpression>
            </ModelParameter>
            <ModelParameter cn="CN=Root,Model=New Model,Vector=Reactions[A + B + catR \= II(RR) + catR],ParameterGroup=Parameters,Parameter=k2" value="0.04817194855054082" type="ReactionParameter" simulationType="assignment">
              <InitialExpression>
                &lt;CN=Root,Model=New Model,Vector=Values[k-1],Reference=InitialValue>
              </InitialExpression>
            </ModelParameter>
          </ModelParameterGroup>
          <ModelParameterGroup cn="CN=Root,Model=New Model,Vector=Reactions[A + B + catR \= II(SS) + catR]" type="Reaction">
            <ModelParameter cn="CN=Root,Model=New Model,Vector=Reactions[A + B + catR \= II(SS) + catR],ParameterGroup=Parameters,Parameter=k1" value="12573.036536676766" type="ReactionParameter" simulationType="assignment">
              <InitialExpression>
                &lt;CN=Root,Model=New Model,Vector=Values[k2],Reference=InitialValue>
              </InitialExpression>
            </ModelParameter>
            <ModelParameter cn="CN=Root,Model=New Model,Vector=Reactions[A + B + catR \= II(SS) + catR],ParameterGroup=Parameters,Parameter=k2" value="0.0041182138059555505" type="ReactionParameter" simulationType="assignment">
              <InitialExpression>
                &lt;CN=Root,Model=New Model,Vector=Values[k-2],Reference=InitialValue>
              </InitialExpression>
            </ModelParameter>
          </ModelParameterGroup>
          <ModelParameterGroup cn="CN=Root,Model=New Model,Vector=Reactions[A + B + catS \= intRS + catS]" type="Reaction">
            <ModelParameter cn="CN=Root,Model=New Model,Vector=Reactions[A + B + catS \= intRS + catS],ParameterGroup=Parameters,Parameter=k1" value="0.00015644256394853513" type="ReactionParameter" simulationType="assignment">
              <InitialExpression>
                &lt;CN=Root,Model=New Model,Vector=Values[kIRS],Reference=InitialValue>
              </InitialExpression>
            </ModelParameter>
            <ModelParameter cn="CN=Root,Model=New Model,Vector=Reactions[A + B + catS \= intRS + catS],ParameterGroup=Parameters,Parameter=k2" value="3.8993277492534506e-16" type="ReactionParameter" simulationType="assignment">
              <InitialExpression>
                &lt;CN=Root,Model=New Model,Vector=Values[k-IRS],Reference=InitialValue>
              </InitialExpression>
            </ModelParameter>
          </ModelParameterGroup>
          <ModelParameterGroup cn="CN=Root,Model=New Model,Vector=Reactions[A + B + catS \= intSR + catS]" type="Reaction">
            <ModelParameter cn="CN=Root,Model=New Model,Vector=Reactions[A + B + catS \= intSR + catS],ParameterGroup=Parameters,Parameter=k1" value="401203.93567451974" type="ReactionParameter" simulationType="assignment">
              <InitialExpression>
                &lt;CN=Root,Model=New Model,Vector=Values[kISR],Reference=InitialValue>
              </InitialExpression>
            </ModelParameter>
            <ModelParameter cn="CN=Root,Model=New Model,Vector=Reactions[A + B + catS \= intSR + catS],ParameterGroup=Parameters,Parameter=k2" value="9.9999999999999995e-07" type="ReactionParameter" simulationType="assignment">
              <InitialExpression>
                &lt;CN=Root,Model=New Model,Vector=Values[k-ISR],Reference=InitialValue>
              </InitialExpression>
            </ModelParameter>
          </ModelParameterGroup>
          <ModelParameterGroup cn="CN=Root,Model=New Model,Vector=Reactions[A + B + catR \= intRS + catR]" type="Reaction">
            <ModelParameter cn="CN=Root,Model=New Model,Vector=Reactions[A + B + catR \= intRS + catR],ParameterGroup=Parameters,Parameter=k1" value="401203.93567451974" type="ReactionParameter" simulationType="assignment">
              <InitialExpression>
                &lt;CN=Root,Model=New Model,Vector=Values[kISR],Reference=InitialValue>
              </InitialExpression>
            </ModelParameter>
            <ModelParameter cn="CN=Root,Model=New Model,Vector=Reactions[A + B + catR \= intRS + catR],ParameterGroup=Parameters,Parameter=k2" value="9.9999999999999995e-07" type="ReactionParameter" simulationType="assignment">
              <InitialExpression>
                &lt;CN=Root,Model=New Model,Vector=Values[k-ISR],Reference=InitialValue>
              </InitialExpression>
            </ModelParameter>
          </ModelParameterGroup>
          <ModelParameterGroup cn="CN=Root,Model=New Model,Vector=Reactions[A + B + catR \= intSR + catR]" type="Reaction">
            <ModelParameter cn="CN=Root,Model=New Model,Vector=Reactions[A + B + catR \= intSR + catR],ParameterGroup=Parameters,Parameter=k1" value="0.00015644256394853513" type="ReactionParameter" simulationType="assignment">
              <InitialExpression>
                &lt;CN=Root,Model=New Model,Vector=Values[kIRS],Reference=InitialValue>
              </InitialExpression>
            </ModelParameter>
            <ModelParameter cn="CN=Root,Model=New Model,Vector=Reactions[A + B + catR \= intSR + catR],ParameterGroup=Parameters,Parameter=k2" value="3.8993277492534506e-16" type="ReactionParameter" simulationType="assignment">
              <InitialExpression>
                &lt;CN=Root,Model=New Model,Vector=Values[k-IRS],Reference=InitialValue>
              </InitialExpression>
            </ModelParameter>
          </ModelParameterGroup>
          <ModelParameterGroup cn="CN=Root,Model=New Model,Vector=Reactions[catS + II(RR) -\> 4(RRRR) + catS]" type="Reaction">
            <ModelParameter cn="CN=Root,Model=New Model,Vector=Reactions[catS + II(RR) -\> 4(RRRR) + catS],ParameterGroup=Parameters,Parameter=k1" value="40.732462129313596" type="ReactionParameter" simulationType="assignment">
              <InitialExpression>
                &lt;CN=Root,Model=New Model,Vector=Values[k4],Reference=InitialValue>
              </InitialExpression>
            </ModelParameter>
          </ModelParameterGroup>
          <ModelParameterGroup cn="CN=Root,Model=New Model,Vector=Reactions[intSR -\> PSR]" type="Reaction">
            <ModelParameter cn="CN=Root,Model=New Model,Vector=Reactions[intSR -\> PSR],ParameterGroup=Parameters,Parameter=k1" value="0.078931601608035071" type="ReactionParameter" simulationType="assignment">
              <InitialExpression>
                &lt;CN=Root,Model=New Model,Vector=Values[kPSR],Reference=InitialValue>
              </InitialExpression>
            </ModelParameter>
          </ModelParameterGroup>
          <ModelParameterGroup cn="CN=Root,Model=New Model,Vector=Reactions[intRS -\> PRS]" type="Reaction">
            <ModelParameter cn="CN=Root,Model=New Model,Vector=Reactions[intRS -\> PRS],ParameterGroup=Parameters,Parameter=k1" value="0.010345319925777988" type="ReactionParameter" simulationType="assignment">
              <InitialExpression>
                &lt;CN=Root,Model=New Model,Vector=Values[kPRS],Reference=InitialValue>
              </InitialExpression>
            </ModelParameter>
          </ModelParameterGroup>
          <ModelParameterGroup cn="CN=Root,Model=New Model,Vector=Reactions[catR + II(SS) -\> 4(SSSS) + catR]" type="Reaction">
            <ModelParameter cn="CN=Root,Model=New Model,Vector=Reactions[catR + II(SS) -\> 4(SSSS) + catR],ParameterGroup=Parameters,Parameter=k1" value="989968.19312190718" type="ReactionParameter" simulationType="assignment">
              <InitialExpression>
                &lt;CN=Root,Model=New Model,Vector=Values[k3],Reference=InitialValue>
              </InitialExpression>
            </ModelParameter>
          </ModelParameterGroup>
          <ModelParameterGroup cn="CN=Root,Model=New Model,Vector=Reactions[A + B + catS \= II(SS) + catS]" type="Reaction">
            <ModelParameter cn="CN=Root,Model=New Model,Vector=Reactions[A + B + catS \= II(SS) + catS],ParameterGroup=Parameters,Parameter=k1" value="147070.47708231598" type="ReactionParameter" simulationType="assignment">
              <InitialExpression>
                &lt;CN=Root,Model=New Model,Vector=Values[k1],Reference=InitialValue>
              </InitialExpression>
            </ModelParameter>
            <ModelParameter cn="CN=Root,Model=New Model,Vector=Reactions[A + B + catS \= II(SS) + catS],ParameterGroup=Parameters,Parameter=k2" value="0.04817194855054082" type="ReactionParameter" simulationType="assignment">
              <InitialExpression>
                &lt;CN=Root,Model=New Model,Vector=Values[k-1],Reference=InitialValue>
              </InitialExpression>
            </ModelParameter>
          </ModelParameterGroup>
        </ModelParameterGroup>
      </ModelParameterSet>
      <ModelParameterSet key="ModelParameterSet_25" name="PE: 2021-06-23T14:27:06Z Exp: Experiment_5">
        <MiriamAnnotation>
<rdf:RDF xmlns:dcterms="http://purl.org/dc/terms/" xmlns:rdf="http://www.w3.org/1999/02/22-rdf-syntax-ns#">
<rdf:Description rdf:about="#ModelParameterSet_25">
<dcterms:created>
<rdf:Description>
<dcterms:W3CDTF>2021-06-23T14:27:06Z</dcterms:W3CDTF>
</rdf:Description>
</dcterms:created>
</rdf:Description>
</rdf:RDF>
        </MiriamAnnotation>
        <ModelParameterGroup cn="String=Initial Time" type="Group">
          <ModelParameter cn="CN=Root,Model=New Model" value="0" type="Model" simulationType="time"/>
        </ModelParameterGroup>
        <ModelParameterGroup cn="String=Initial Compartment Sizes" type="Group">
          <ModelParameter cn="CN=Root,Model=New Model,Vector=Compartments[compartment]" value="1" type="Compartment" simulationType="fixed"/>
        </ModelParameterGroup>
        <ModelParameterGroup cn="String=Initial Species Values" type="Group">
          <ModelParameter cn="CN=Root,Model=New Model,Vector=Compartments[compartment],Vector=Metabolites[A]" value="6.0221408570000002e+20" type="Species" simulationType="reactions"/>
          <ModelParameter cn="CN=Root,Model=New Model,Vector=Compartments[compartment],Vector=Metabolites[B]" value="6.0221408570000002e+20" type="Species" simulationType="reactions"/>
          <ModelParameter cn="CN=Root,Model=New Model,Vector=Compartments[compartment],Vector=Metabolites[catS]" value="1.2044281714e+18" type="Species" simulationType="reactions"/>
          <ModelParameter cn="CN=Root,Model=New Model,Vector=Compartments[compartment],Vector=Metabolites[intS]" value="0" type="Species" simulationType="reactions"/>
          <ModelParameter cn="CN=Root,Model=New Model,Vector=Compartments[compartment],Vector=Metabolites[intR]" value="0" type="Species" simulationType="reactions"/>
          <ModelParameter cn="CN=Root,Model=New Model,Vector=Compartments[compartment],Vector=Metabolites[catR]" value="0" type="Species" simulationType="reactions"/>
          <ModelParameter cn="CN=Root,Model=New Model,Vector=Compartments[compartment],Vector=Metabolites[II(RR)]" value="0" type="Species" simulationType="reactions"/>
          <ModelParameter cn="CN=Root,Model=New Model,Vector=Compartments[compartment],Vector=Metabolites[II(SS)]" value="0" type="Species" simulationType="reactions"/>
          <ModelParameter cn="CN=Root,Model=New Model,Vector=Compartments[compartment],Vector=Metabolites[intRS]" value="0" type="Species" simulationType="reactions"/>
          <ModelParameter cn="CN=Root,Model=New Model,Vector=Compartments[compartment],Vector=Metabolites[intSR]" value="0" type="Species" simulationType="reactions"/>
          <ModelParameter cn="CN=Root,Model=New Model,Vector=Compartments[compartment],Vector=Metabolites[PRR]" value="0" type="Species" simulationType="reactions"/>
          <ModelParameter cn="CN=Root,Model=New Model,Vector=Compartments[compartment],Vector=Metabolites[PRS]" value="0" type="Species" simulationType="reactions"/>
          <ModelParameter cn="CN=Root,Model=New Model,Vector=Compartments[compartment],Vector=Metabolites[PSR]" value="0" type="Species" simulationType="reactions"/>
          <ModelParameter cn="CN=Root,Model=New Model,Vector=Compartments[compartment],Vector=Metabolites[PSS]" value="0" type="Species" simulationType="reactions"/>
        </ModelParameterGroup>
        <ModelParameterGroup cn="String=Initial Global Quantities" type="Group">
          <ModelParameter cn="CN=Root,Model=New Model,Vector=Values[k1]" value="147070.47708231598" type="ModelValue" simulationType="fixed"/>
          <ModelParameter cn="CN=Root,Model=New Model,Vector=Values[k2]" value="12573.036536676766" type="ModelValue" simulationType="fixed"/>
          <ModelParameter cn="CN=Root,Model=New Model,Vector=Values[kIRS]" value="0.00015644256394853513" type="ModelValue" simulationType="fixed"/>
          <ModelParameter cn="CN=Root,Model=New Model,Vector=Values[kISR]" value="401203.93567451974" type="ModelValue" simulationType="fixed"/>
          <ModelParameter cn="CN=Root,Model=New Model,Vector=Values[k3]" value="989968.19312190718" type="ModelValue" simulationType="fixed"/>
          <ModelParameter cn="CN=Root,Model=New Model,Vector=Values[kPSR]" value="0.078931601608035071" type="ModelValue" simulationType="fixed"/>
          <ModelParameter cn="CN=Root,Model=New Model,Vector=Values[kPRS]" value="0.010345319925777988" type="ModelValue" simulationType="fixed"/>
          <ModelParameter cn="CN=Root,Model=New Model,Vector=Values[k4]" value="40.732462129313596" type="ModelValue" simulationType="fixed"/>
          <ModelParameter cn="CN=Root,Model=New Model,Vector=Values[k-1]" value="0.04817194855054082" type="ModelValue" simulationType="fixed"/>
          <ModelParameter cn="CN=Root,Model=New Model,Vector=Values[k-ISR]" value="9.9999999999999995e-07" type="ModelValue" simulationType="fixed"/>
          <ModelParameter cn="CN=Root,Model=New Model,Vector=Values[k-IRS]" value="3.8993277492534506e-16" type="ModelValue" simulationType="assignment"/>
          <ModelParameter cn="CN=Root,Model=New Model,Vector=Values[k-2]" value="0.0041182138059555505" type="ModelValue" simulationType="assignment"/>
          <ModelParameter cn="CN=Root,Model=New Model,Vector=Values[ee4]" value="0" type="ModelValue" simulationType="assignment"/>
          <ModelParameter cn="CN=Root,Model=New Model,Vector=Values[\[intRS\] + \[intSR\]]" value="0" type="ModelValue" simulationType="assignment"/>
        </ModelParameterGroup>
        <ModelParameterGroup cn="String=Kinetic Parameters" type="Group">
          <ModelParameterGroup cn="CN=Root,Model=New Model,Vector=Reactions[A + B + catS \= II(RR) + catS]" type="Reaction">
            <ModelParameter cn="CN=Root,Model=New Model,Vector=Reactions[A + B + catS \= II(RR) + catS],ParameterGroup=Parameters,Parameter=k1" value="12573.036536676766" type="ReactionParameter" simulationType="assignment">
              <InitialExpression>
                &lt;CN=Root,Model=New Model,Vector=Values[k2],Reference=InitialValue>
              </InitialExpression>
            </ModelParameter>
            <ModelParameter cn="CN=Root,Model=New Model,Vector=Reactions[A + B + catS \= II(RR) + catS],ParameterGroup=Parameters,Parameter=k2" value="0.0041182138059555505" type="ReactionParameter" simulationType="assignment">
              <InitialExpression>
                &lt;CN=Root,Model=New Model,Vector=Values[k-2],Reference=InitialValue>
              </InitialExpression>
            </ModelParameter>
          </ModelParameterGroup>
          <ModelParameterGroup cn="CN=Root,Model=New Model,Vector=Reactions[A + B + catR \= II(RR) + catR]" type="Reaction">
            <ModelParameter cn="CN=Root,Model=New Model,Vector=Reactions[A + B + catR \= II(RR) + catR],ParameterGroup=Parameters,Parameter=k1" value="147070.47708231598" type="ReactionParameter" simulationType="assignment">
              <InitialExpression>
                &lt;CN=Root,Model=New Model,Vector=Values[k1],Reference=InitialValue>
              </InitialExpression>
            </ModelParameter>
            <ModelParameter cn="CN=Root,Model=New Model,Vector=Reactions[A + B + catR \= II(RR) + catR],ParameterGroup=Parameters,Parameter=k2" value="0.04817194855054082" type="ReactionParameter" simulationType="assignment">
              <InitialExpression>
                &lt;CN=Root,Model=New Model,Vector=Values[k-1],Reference=InitialValue>
              </InitialExpression>
            </ModelParameter>
          </ModelParameterGroup>
          <ModelParameterGroup cn="CN=Root,Model=New Model,Vector=Reactions[A + B + catR \= II(SS) + catR]" type="Reaction">
            <ModelParameter cn="CN=Root,Model=New Model,Vector=Reactions[A + B + catR \= II(SS) + catR],ParameterGroup=Parameters,Parameter=k1" value="12573.036536676766" type="ReactionParameter" simulationType="assignment">
              <InitialExpression>
                &lt;CN=Root,Model=New Model,Vector=Values[k2],Reference=InitialValue>
              </InitialExpression>
            </ModelParameter>
            <ModelParameter cn="CN=Root,Model=New Model,Vector=Reactions[A + B + catR \= II(SS) + catR],ParameterGroup=Parameters,Parameter=k2" value="0.0041182138059555505" type="ReactionParameter" simulationType="assignment">
              <InitialExpression>
                &lt;CN=Root,Model=New Model,Vector=Values[k-2],Reference=InitialValue>
              </InitialExpression>
            </ModelParameter>
          </ModelParameterGroup>
          <ModelParameterGroup cn="CN=Root,Model=New Model,Vector=Reactions[A + B + catS \= intRS + catS]" type="Reaction">
            <ModelParameter cn="CN=Root,Model=New Model,Vector=Reactions[A + B + catS \= intRS + catS],ParameterGroup=Parameters,Parameter=k1" value="0.00015644256394853513" type="ReactionParameter" simulationType="assignment">
              <InitialExpression>
                &lt;CN=Root,Model=New Model,Vector=Values[kIRS],Reference=InitialValue>
[truncated: 3,069,383 more chars]
